# Supplementary material for: Hand-to-surface bacterial transfer and healthcare-associated infections prevention: a pilot study on skin microbiome in a molecular biology laboratory
Source: Front Med (Lausanne). 2025 Mar 21;12:1546298. doi: 10.3389/fmed.2025.1546298 (PMC11970135; doi:10.3389/fmed.2025.1546298)
Supplement: Supplementary file 1 [file Table_1.xlsx]

## Sheet: stats2_file
SampleNumber	SampleName	Level	Group	Reads	Percentage
1	1Palm	Kingdom	Bacteria	44105	100
1	1Palm	Phylum	Acidobacteriota	5	0.0113366
1	1Palm	Phylum	Actinobacteriota	14869	33.7127
1	1Palm	Phylum	Bacteroidota	5998	13.5994
1	1Palm	Phylum	Campylobacterota	47	0.106564
1	1Palm	Phylum	Chloroflexota	11	0.0249405
1	1Palm	Phylum	Cyanobacteria	505	1.14499
1	1Palm	Phylum	Deinococcota	22	0.049881
1	1Palm	Phylum	Firmicutes A	4777	10.831
1	1Palm	Phylum	Firmicutes B 370539	38	0.086158
1	1Palm	Phylum	Firmicutes C	1662	3.76828
1	1Palm	Phylum	Firmicutes D	8076	18.3108
1	1Palm	Phylum	Fusobacteriota	1138	2.58021
1	1Palm	Phylum	Myxococcota A 473307	2	0.00453463
1	1Palm	Phylum	Patescibacteria	85	0.192722
1	1Palm	Phylum	Proteobacteria	6740	15.2817
1	1Palm	Phylum	Spirochaetota	7	0.0158712
1	1Palm	Phylum	Synergistota	34	0.0770888
1	1Palm	Phylum	Unclassified	83	0.188187
1	1Palm	Phylum	Verrucomicrobiota	6	0.0136039
1	1Palm	Class	Acidimicrobiia 401430	2	0.00453463
1	1Palm	Class	Actinomycetia	14694	33.316
1	1Palm	Class	Alphaproteobacteria	942	2.13581
1	1Palm	Class	Anaerolineae	11	0.0249405
1	1Palm	Class	Bacilli	8076	18.3108
1	1Palm	Class	Bacteroidia	5998	13.5994
1	1Palm	Class	Blastocatellia	5	0.0113366
1	1Palm	Class	Campylobacteria	47	0.106564
1	1Palm	Class	Clostridia 258483	4777	10.831
1	1Palm	Class	Coriobacteriia	167	0.378642
1	1Palm	Class	Cyanobacteriia	505	1.14499
1	1Palm	Class	Deinococci	22	0.049881
1	1Palm	Class	Fusobacteriia	1138	2.58021
1	1Palm	Class	Gammaproteobacteria	5798	13.1459
1	1Palm	Class	Negativicutes	1662	3.76828
1	1Palm	Class	Peptococcia	38	0.086158
1	1Palm	Class	Saccharimonadia	85	0.192722
1	1Palm	Class	Spirochaetia	7	0.0158712
1	1Palm	Class	Synergistia	34	0.0770888
1	1Palm	Class	Thermoleophilia	6	0.0136039
1	1Palm	Class	Unclassified	85	0.192722
1	1Palm	Class	Verrucomicrobiae	6	0.0136039
1	1Palm	Order	Acetobacterales	5	0.0113366
1	1Palm	Order	Acidimicrobiales	2	0.00453463
1	1Palm	Order	Actinomycetales	1010	2.28999
1	1Palm	Order	Bacillales B 310392	13	0.0294751
1	1Palm	Order	Bacteroidales	4244	9.62249
1	1Palm	Order	Burkholderiales 592522	10	0.0226732
1	1Palm	Order	Burkholderiales 595422	5	0.0113366
1	1Palm	Order	Burkholderiales 595425	29	0.0657522
1	1Palm	Order	Burkholderiales 595427	25	0.0566829
1	1Palm	Order	Burkholderiales 597441	165	0.374107
1	1Palm	Order	Caldilineales	11	0.0249405
1	1Palm	Order	Campylobacterales	47	0.106564
1	1Palm	Order	Cardiobacteriales	4	0.00906927
1	1Palm	Order	Caulobacterales	60	0.136039
1	1Palm	Order	Chitinophagales	15	0.0340097
1	1Palm	Order	Christensenellales	2	0.00453463
1	1Palm	Order	Coriobacteriales	167	0.378642
1	1Palm	Order	Cyanobacteriales	454	1.02936
1	1Palm	Order	Cytophagales	4	0.00906927
1	1Palm	Order	Deinococcales	22	0.049881
1	1Palm	Order	Elainellales	51	0.115633
1	1Palm	Order	Enterobacterales A 737866	88	0.199524
1	1Palm	Order	Erysipelotrichales	12	0.0272078
1	1Palm	Order	Exiguobacterales	10	0.0226732
1	1Palm	Order	Flavobacteriales 877923	1728	3.91792
1	1Palm	Order	Fusobacteriales 993521	1075	2.43737
1	1Palm	Order	Fusobacteriales 993777	63	0.142841
1	1Palm	Order	Gaiellales	6	0.0136039
1	1Palm	Order	Lachnospirales	121	0.274345
1	1Palm	Order	Lactobacillales	1394	3.16064
1	1Palm	Order	Micavibrionales	8	0.0181385
1	1Palm	Order	Mycobacteriales	10206	23.1402
1	1Palm	Order	Oscillospirales	16	0.0362771
1	1Palm	Order	Peptococcales	38	0.086158
1	1Palm	Order	Peptostreptococcales	326	0.739145
1	1Palm	Order	Propionibacteriales	3478	7.88573
1	1Palm	Order	Pseudomonadales 650611	131	0.297018
1	1Palm	Order	Pseudomonadales 660879	5065	11.484
1	1Palm	Order	Pyrinomonadales	5	0.0113366
1	1Palm	Order	Rhizobiales A 500471	176	0.399048
1	1Palm	Order	Rhizobiales A 504705	111	0.251672
1	1Palm	Order	Rhodobacterales	287	0.65072
1	1Palm	Order	Saccharimonadales	85	0.192722
1	1Palm	Order	Selenomonadales	16	0.0362771
1	1Palm	Order	Sphingobacteriales	7	0.0158712
1	1Palm	Order	Sphingomonadales	146	0.331028
1	1Palm	Order	Staphylococcales	6647	15.0709
1	1Palm	Order	Synergistales	34	0.0770888
1	1Palm	Order	TANB77	9	0.0204058
1	1Palm	Order	Tissierellales	4300	9.74946
1	1Palm	Order	Treponematales	7	0.0158712
1	1Palm	Order	UBA1381	3	0.00680195
1	1Palm	Order	Unclassified	482	1.09285
1	1Palm	Order	Veillonellales	1614	3.65945
1	1Palm	Order	Verrucomicrobiales	6	0.0136039
1	1Palm	Order	Xanthomonadales 616009	60	0.136039
1	1Palm	Family	Acetobacteraceae	5	0.0113366
1	1Palm	Family	Actinomycetaceae	258	0.584968
1	1Palm	Family	Acutalibacteraceae	5	0.0113366
1	1Palm	Family	Aerococcaceae	182	0.412652
1	1Palm	Family	Aeromonadaceae	4	0.00906927
1	1Palm	Family	Akkermansiaceae	6	0.0136039
1	1Palm	Family	Anaerovoracaceae	16	0.0362771
1	1Palm	Family	Atopobiaceae	104	0.235801
1	1Palm	Family	Bacillaceae G 310392	13	0.0294751
1	1Palm	Family	Bacteroidaceae	2720	6.1671
1	1Palm	Family	Beijerinckiaceae	111	0.251672
1	1Palm	Family	Bifidobacteriaceae	25	0.0566829
1	1Palm	Family	Blastocatellaceae 430966	5	0.0113366
1	1Palm	Family	Brevibacteriaceae	233	0.528285
1	1Palm	Family	Burkholderiaceae A 592522	10	0.0226732
1	1Palm	Family	Burkholderiaceae A 595422	5	0.0113366
1	1Palm	Family	Burkholderiaceae A 595425	29	0.0657522
1	1Palm	Family	Burkholderiaceae A 595427	25	0.0566829
1	1Palm	Family	CAG-508	9	0.0204058
1	1Palm	Family	CAG-74	2	0.00453463
1	1Palm	Family	Caldilineaceae	11	0.0249405
1	1Palm	Family	Campylobacteraceae	47	0.106564
1	1Palm	Family	Cardiobacteriaceae	4	0.00906927
1	1Palm	Family	Caulobacteraceae	60	0.136039
1	1Palm	Family	Chitinophagaceae 966727	15	0.0340097
1	1Palm	Family	Chroococcidiopsidaceae 29158	417	0.945471
1	1Palm	Family	Deinococcaceae	22	0.049881
1	1Palm	Family	Dermabacteraceae	160	0.362771
1	1Palm	Family	Dethiosulfovibrionaceae	34	0.0770888
1	1Palm	Family	Dialisteraceae	1490	3.3783
1	1Palm	Family	Eggerthellaceae	63	0.142841
1	1Palm	Family	Elainellaceae	51	0.115633
1	1Palm	Family	Enterobacteriaceae A	25	0.0566829
1	1Palm	Family	Erysipelotrichaceae	12	0.0272078
1	1Palm	Family	Exiguobacteraceae	10	0.0226732
1	1Palm	Family	Filifactoraceae 235824	14	0.0317424
1	1Palm	Family	Filifactoraceae 235894	14	0.0317424
1	1Palm	Family	Flavobacteriaceae	70	0.158712
1	1Palm	Family	Fusobacteriaceae 993521	1075	2.43737
1	1Palm	Family	Gaiellaceae	6	0.0136039
1	1Palm	Family	Gemellaceae	42	0.0952273
1	1Palm	Family	Geodermatophilaceae	7	0.0158712
1	1Palm	Family	Lachnospiraceae	121	0.274345
1	1Palm	Family	Lactobacillaceae	47	0.106564
1	1Palm	Family	Leptotrichiaceae	63	0.142841
1	1Palm	Family	Marinilabiliaceae	1107	2.50992
1	1Palm	Family	Megasphaeraceae	9	0.0204058
1	1Palm	Family	Micavibrionaceae	8	0.0181385
1	1Palm	Family	Microbacteriaceae	26	0.0589502
1	1Palm	Family	Micrococcaceae	308	0.698334
1	1Palm	Family	Moraxellaceae	5065	11.484
1	1Palm	Family	Muribaculaceae	25	0.0566829
1	1Palm	Family	Mycobacteriaceae	10199	23.1244
1	1Palm	Family	Nanogingivalaceae	7	0.0158712
1	1Palm	Family	Nanoperiomorbaceae	10	0.0226732
1	1Palm	Family	Nanosynbacteraceae	20	0.0453463
1	1Palm	Family	Nanosyncoccaceae	17	0.0385444
1	1Palm	Family	Negativicoccaceae	11	0.0249405
1	1Palm	Family	Neisseriaceae 563222	165	0.374107
1	1Palm	Family	Nocardioidaceae	15	0.0340097
1	1Palm	Family	Nostocaceae 28012	11	0.0249405
1	1Palm	Family	Oscillospiraceae 88309	4	0.00906927
1	1Palm	Family	Pasteurellaceae	52	0.1179
1	1Palm	Family	Peptococcaceae 369362	38	0.086158
1	1Palm	Family	Peptoniphilaceae	4300	9.74946
1	1Palm	Family	Peptostreptococcaceae 256921	282	0.639383
1	1Palm	Family	Porphyromonadaceae	335	0.759551
1	1Palm	Family	Propionibacteriaceae	3463	7.85172
1	1Palm	Family	Pseudomonadaceae	131	0.297018
1	1Palm	Family	Rhizobiaceae A 500471	176	0.399048
1	1Palm	Family	Rhodobacteraceae	287	0.65072
1	1Palm	Family	Ruminococcaceae	7	0.0158712
1	1Palm	Family	Saccharimonadaceae	23	0.0521483
1	1Palm	Family	Salinicoccaceae	12	0.0272078
1	1Palm	Family	Selenomonadaceae 42771	16	0.0362771
1	1Palm	Family	Sphingobacteriaceae	7	0.0158712
1	1Palm	Family	Sphingomonadaceae	146	0.331028
1	1Palm	Family	Spirosomaceae	4	0.00906927
1	1Palm	Family	Staphylococcaceae	6593	14.9484
1	1Palm	Family	Streptococcaceae	1165	2.64142
1	1Palm	Family	Succinivibrionaceae	7	0.0158712
1	1Palm	Family	Tannerellaceae	11	0.0249405
1	1Palm	Family	Treponemataceae	7	0.0158712
1	1Palm	Family	UBA1381	3	0.00680195
1	1Palm	Family	UBA932	11	0.0249405
1	1Palm	Family	Unclassified	553	1.25383
1	1Palm	Family	Veillonellaceae	104	0.235801
1	1Palm	Family	Weeksellaceae	1658	3.75921
1	1Palm	Family	Xanthomonadaceae 616009	60	0.136039
1	1Palm	Genus	AC-16	6	0.0136039
1	1Palm	Genus	Abiotrophia	10	0.0226732
1	1Palm	Genus	Achromobacter	5	0.0113366
1	1Palm	Genus	Acinetobacter	4716	10.6927
1	1Palm	Genus	Actinomyces	66	0.149643
1	1Palm	Genus	Actinotignum	13	0.0294751
1	1Palm	Genus	Aerococcus	133	0.301553
1	1Palm	Genus	Aeromicrobium	15	0.0340097
1	1Palm	Genus	Aeromonas	4	0.00906927
1	1Palm	Genus	Agathobacter 164117	9	0.0204058
1	1Palm	Genus	Agrobacterium	176	0.399048
1	1Palm	Genus	Aliterella	417	0.945471
1	1Palm	Genus	Alloprevotella	19	0.043079
1	1Palm	Genus	Anaerococcus	439	0.995352
1	1Palm	Genus	Anaeroglobus	9	0.0204058
1	1Palm	Genus	Anaerostipes	12	0.0272078
1	1Palm	Genus	Atopobium	63	0.142841
1	1Palm	Genus	Bacillus A	13	0.0294751
1	1Palm	Genus	Bacteroides H	9	0.0204058
1	1Palm	Genus	Bergeyella A 791830	6	0.0136039
1	1Palm	Genus	Berryella	32	0.0725541
1	1Palm	Genus	Bifidobacterium 388775	6	0.0136039
1	1Palm	Genus	Blastococcus	7	0.0158712
1	1Palm	Genus	Blautia A 141781	35	0.0793561
1	1Palm	Genus	Brachybacterium	35	0.0793561
1	1Palm	Genus	Brevibacterium	233	0.528285
1	1Palm	Genus	Brevundimonas	60	0.136039
1	1Palm	Genus	Bulleidia	12	0.0272078
1	1Palm	Genus	CAG-177	5	0.0113366
1	1Palm	Genus	CAG-273	5	0.0113366
1	1Palm	Genus	CAG-41	3	0.00680195
1	1Palm	Genus	CAG-83	4	0.00906927
1	1Palm	Genus	Campylobacter B	47	0.106564
1	1Palm	Genus	Capnocytophaga 820688	50	0.113366
1	1Palm	Genus	Capnocytophaga 820690	2	0.00453463
1	1Palm	Genus	Cardiobacterium	4	0.00906927
1	1Palm	Genus	Centipeda	16	0.0362771
1	1Palm	Genus	Chryseobacterium 796614	260	0.589502
1	1Palm	Genus	Chryseobacterium 796661	1173	2.65956
1	1Palm	Genus	Cloacibacterium	5	0.0113366
1	1Palm	Genus	Cnuella	6	0.0136039
1	1Palm	Genus	Corynebacterium	7721	17.506
1	1Palm	Genus	Craurococcus	5	0.0113366
1	1Palm	Genus	Cryptobacteroides	11	0.0249405
1	1Palm	Genus	Cutibacterium	3456	7.83585
1	1Palm	Genus	Deinococcus B	22	0.049881
1	1Palm	Genus	Dellaglioa	4	0.00906927
1	1Palm	Genus	Dermabacter	125	0.283415
1	1Palm	Genus	Dialister	1490	3.3783
1	1Palm	Genus	Empedobacter 790298	4	0.00906927
1	1Palm	Genus	Eubacterium B	10	0.0226732
1	1Palm	Genus	Eubacterium M	6	0.0136039
1	1Palm	Genus	Exiguobacterium A	10	0.0226732
1	1Palm	Genus	Falsirhodobacter	122	0.276613
1	1Palm	Genus	Fenollaria	1152	2.61195
1	1Palm	Genus	Fibrella	4	0.00906927
1	1Palm	Genus	Filifactor	14	0.0317424
1	1Palm	Genus	Finegoldia	1622	3.67759
1	1Palm	Genus	Flavobacterium	18	0.0408117
1	1Palm	Genus	Fusobacterium C	1075	2.43737
1	1Palm	Genus	Gemella	42	0.0952273
1	1Palm	Genus	Gemmiger A 73129	7	0.0158712
1	1Palm	Genus	Gordonia B 376796	219	0.496542
1	1Palm	Genus	Granulicatella	39	0.0884253
1	1Palm	Genus	Haematobacter	10	0.0226732
1	1Palm	Genus	Haemophilus D 735815	52	0.1179
1	1Palm	Genus	Howardella	12	0.0272078
1	1Palm	Genus	JC017	1107	2.50992
1	1Palm	Genus	Jeotgalicoccus A 310962	12	0.0272078
1	1Palm	Genus	Johnsonella	11	0.0249405
1	1Palm	Genus	Jonquetella	34	0.0770888
1	1Palm	Genus	Kocuria	25	0.0566829
1	1Palm	Genus	Kryptousia	11	0.0249405
1	1Palm	Genus	Lactobacillus	25	0.0566829
1	1Palm	Genus	Lancefieldella	17	0.0385444
1	1Palm	Genus	Latilactobacillus	15	0.0340097
1	1Palm	Genus	Lautropia	29	0.0657522
1	1Palm	Genus	Lawsonella	2259	5.12187
1	1Palm	Genus	Leptotrichia A 993641	24	0.0544156
1	1Palm	Genus	Leptotrichia A 993758	32	0.0725541
1	1Palm	Genus	Limivivens	6	0.0136039
1	1Palm	Genus	Luteolibacter 776538	6	0.0136039
1	1Palm	Genus	Methylobacterium	111	0.251672
1	1Palm	Genus	Micavibrio B 508717	8	0.0181385
1	1Palm	Genus	Micrococcus	80	0.181385
1	1Palm	Genus	Mobiluncus	10	0.0226732
1	1Palm	Genus	Moraxella C 651924	5	0.0113366
1	1Palm	Genus	Mucilaginibacter A	4	0.00906927
1	1Palm	Genus	Murdochiella 225299	36	0.0816234
1	1Palm	Genus	Nanogingivalis	7	0.0158712
1	1Palm	Genus	Nanoperiomorbus	10	0.0226732
1	1Palm	Genus	Nanosynbacter	20	0.0453463
1	1Palm	Genus	Nanosyncoccus	17	0.0385444
1	1Palm	Genus	Neisseria 563205	97	0.21993
1	1Palm	Genus	Nesterenkonia	140	0.317424
1	1Palm	Genus	Olegusella	16	0.0362771
1	1Palm	Genus	Onthenecus	2	0.00453463
1	1Palm	Genus	Oribacterium	18	0.0408117
1	1Palm	Genus	Paracoccus	131	0.297018
1	1Palm	Genus	Parvimonas	24	0.0544156
1	1Palm	Genus	Pauljensenia	93	0.21086
1	1Palm	Genus	Peptidiphaga	41	0.09296
1	1Palm	Genus	Peptoanaerobacter	14	0.0317424
1	1Palm	Genus	Peptococcus	38	0.086158
1	1Palm	Genus	Peptoniphilus A	741	1.68008
1	1Palm	Genus	Peptoniphilus B 226777	157	0.355969
1	1Palm	Genus	Peptoniphilus C	129	0.292484
1	1Palm	Genus	Peptostreptococcus	263	0.596304
1	1Palm	Genus	Phocaeicola A 858004	11	0.0249405
1	1Palm	Genus	Porphyromonas A 859423	21	0.0476136
1	1Palm	Genus	Porphyromonas A 859424	314	0.711937
1	1Palm	Genus	Poseidonocella 488769	3	0.00680195
1	1Palm	Genus	Prevotella	2681	6.07868
1	1Palm	Genus	Pseudoleptotrichia	7	0.0158712
1	1Palm	Genus	Pseudomonas B 650451	19	0.043079
1	1Palm	Genus	Pseudomonas E 647464	112	0.253939
1	1Palm	Genus	Rothia	63	0.142841
1	1Palm	Genus	Rubellimicrobium	21	0.0476136
1	1Palm	Genus	Ruminococcus B	5	0.0113366
1	1Palm	Genus	Saccharimonas	17	0.0385444
1	1Palm	Genus	Scardovia	19	0.043079
1	1Palm	Genus	Slackia A	31	0.0702868
1	1Palm	Genus	Sphingobacterium	3	0.00680195
1	1Palm	Genus	Sphingobium A 485959	9	0.0204058
1	1Palm	Genus	Sphingomonas L 486704	101	0.228999
1	1Palm	Genus	Staphylococcus	6593	14.9484
1	1Palm	Genus	Stenotrophomonas A 615274	60	0.136039
1	1Palm	Genus	Streptococcus	1165	2.64142
1	1Palm	Genus	Succinivibrio	7	0.0158712
1	1Palm	Genus	Sutterella	25	0.0566829
1	1Palm	Genus	Tannerella	11	0.0249405
1	1Palm	Genus	Terrisporobacter	19	0.043079
1	1Palm	Genus	Treponema B 986142	3	0.00680195
1	1Palm	Genus	Treponema C	4	0.00906927
1	1Palm	Genus	UMGS1375	7	0.0158712
1	1Palm	Genus	Unclassified	1415	3.20825
1	1Palm	Genus	Varibaculum	19	0.043079
1	1Palm	Genus	Veillonella A	104	0.235801
1	1Palm	Genus	Weissella A 338544	3	0.00680195
1	1Palm	Genus	Winkia	16	0.0362771
1	1Palm	Species	AC-16 sp005884575	6	0.0136039
1	1Palm	Species	Abiotrophia defectiva	10	0.0226732
1	1Palm	Species	Achromobacter denitrificans 593100	5	0.0113366
1	1Palm	Species	Acinetobacter baumannii	118	0.267543
1	1Palm	Species	Acinetobacter johnsonii	1892	4.28976
1	1Palm	Species	Acinetobacter marinus	8	0.0181385
1	1Palm	Species	Acinetobacter ursingii	1586	3.59596
1	1Palm	Species	Actinomyces gerencseriae	13	0.0294751
1	1Palm	Species	Aerococcus christensenii	119	0.269811
1	1Palm	Species	Agathobacter rectalis	9	0.0204058
1	1Palm	Species	Aliterella sp000332075	10	0.0226732
1	1Palm	Species	Alloprevotella sp900095835	16	0.0362771
1	1Palm	Species	Alloprevotella timonensis	3	0.00680195
1	1Palm	Species	Anaerococcus murdochii	29	0.0657522
1	1Palm	Species	Anaerococcus nagyae	150	0.340097
1	1Palm	Species	Anaerococcus octavius	103	0.233534
1	1Palm	Species	Anaerococcus prevotii	34	0.0770888
1	1Palm	Species	Anaerococcus rubeinfantis	60	0.136039
1	1Palm	Species	Anaerococcus senegalensis	30	0.0680195
1	1Palm	Species	Anaerococcus vaginalis	33	0.0748214
1	1Palm	Species	Anaeroglobus vaginalis	9	0.0204058
1	1Palm	Species	Anaerostipes hadrus	12	0.0272078
1	1Palm	Species	Atopobium minutum	63	0.142841
1	1Palm	Species	Bacteroides H uniformis	9	0.0204058
1	1Palm	Species	Berryella intestinalis	32	0.0725541
1	1Palm	Species	Bifidobacterium longum	6	0.0136039
1	1Palm	Species	Blastococcus aggregatus	7	0.0158712
1	1Palm	Species	Blautia A 141781 massiliensis	35	0.0793561
1	1Palm	Species	Brevundimonas diminuta	21	0.0476136
1	1Palm	Species	Brevundimonas nasdae A 487984	27	0.0612175
1	1Palm	Species	Brevundimonas terrae	12	0.0272078
1	1Palm	Species	Bulleidia moorei	12	0.0272078
1	1Palm	Species	CAG-177 sp003538135	5	0.0113366
1	1Palm	Species	CAG-41 sp001941225	3	0.00680195
1	1Palm	Species	CAG-83 sp900545585	4	0.00906927
1	1Palm	Species	Campylobacter B ureolyticus	47	0.106564
1	1Palm	Species	Capnocytophaga leadbetteri	36	0.0816234
1	1Palm	Species	Capnocytophaga ochracea	14	0.0317424
1	1Palm	Species	Cardiobacterium hominis	4	0.00906927
1	1Palm	Species	Centipeda infelix	16	0.0362771
1	1Palm	Species	Chryseobacterium hispanicum	1173	2.65956
1	1Palm	Species	Cloacibacterium normanense	5	0.0113366
1	1Palm	Species	Cnuella takakiae	6	0.0136039
1	1Palm	Species	Corynebacterium aurimucosum	136	0.308355
1	1Palm	Species	Corynebacterium durum	11	0.0249405
1	1Palm	Species	Corynebacterium glucuronolyticum	30	0.0680195
1	1Palm	Species	Corynebacterium jeikeium	1830	4.14919
1	1Palm	Species	Corynebacterium kroppenstedtii	58	0.131504
1	1Palm	Species	Corynebacterium matruchotii	20	0.0453463
1	1Palm	Species	Corynebacterium minutissimum	113	0.256207
1	1Palm	Species	Craurococcus roseus	5	0.0113366
1	1Palm	Species	Cryptobacteroides sp902785575	11	0.0249405
1	1Palm	Species	Cutibacterium acnes	3308	7.50028
1	1Palm	Species	Cutibacterium avidum	22	0.049881
1	1Palm	Species	Cutibacterium granulosum	38	0.086158
1	1Palm	Species	Cutibacterium namnetense	88	0.199524
1	1Palm	Species	Deinococcus B aerius	8	0.0181385
1	1Palm	Species	Deinococcus B aquatilis	14	0.0317424
1	1Palm	Species	Dellaglioa algida	4	0.00906927
1	1Palm	Species	Dermabacter vaginalis	57	0.129237
1	1Palm	Species	Dialister invisus	50	0.113366
1	1Palm	Species	Dialister micraerophilus	61	0.138306
1	1Palm	Species	Dialister propionicifaciens	84	0.190455
1	1Palm	Species	Dialister sp001553355	1295	2.93618
1	1Palm	Species	Eubacterium B infirmum	10	0.0226732
1	1Palm	Species	Eubacterium M brachy	6	0.0136039
1	1Palm	Species	Eubacterium yurii	14	0.0317424
1	1Palm	Species	Falsirhodobacter deserti	122	0.276613
1	1Palm	Species	Fenollaria massiliensis	1152	2.61195
1	1Palm	Species	Filifactor villosus	14	0.0317424
1	1Palm	Species	Finegoldia magna H	1620	3.67305
1	1Palm	Species	Flavobacterium baculatum	4	0.00906927
1	1Palm	Species	Flavobacterium lindanitolerans	4	0.00906927
1	1Palm	Species	Flavobacterium rivuli	7	0.0158712
1	1Palm	Species	Gemella morbillorum	15	0.0340097
1	1Palm	Species	Granulicatella elegans	11	0.0249405
1	1Palm	Species	Howardella ureilytica	12	0.0272078
1	1Palm	Species	JC017 sp004296775	1107	2.50992
1	1Palm	Species	Jeotgalicoccus A 310962 marinus	12	0.0272078
1	1Palm	Species	Jonquetella anthropi	34	0.0770888
1	1Palm	Species	Lactobacillus jensenii 330150	9	0.0204058
1	1Palm	Species	Lancefieldella parvula	17	0.0385444
1	1Palm	Species	Lautropia mirabilis	29	0.0657522
1	1Palm	Species	Leptotrichia A 993758 buccalis	26	0.0589502
1	1Palm	Species	Leptotrichia A 993758 shahii	6	0.0136039
1	1Palm	Species	Leptotrichia A sp001274535	24	0.0544156
1	1Palm	Species	Limivivens sp900066135	6	0.0136039
1	1Palm	Species	Methylobacterium komagatae	9	0.0204058
1	1Palm	Species	Methylobacterium sp001424705	59	0.133772
1	1Palm	Species	Micavibrio B 508717 sp002423285	8	0.0181385
1	1Palm	Species	Mobiluncus curtisii	10	0.0226732
1	1Palm	Species	Murdochiella asaccharolytica	36	0.0816234
1	1Palm	Species	Nanogingivalis gingivitcus	7	0.0158712
1	1Palm	Species	Nanosyncoccus sp007845165	17	0.0385444
1	1Palm	Species	Nesterenkonia lacusekhoensis	140	0.317424
1	1Palm	Species	Olegusella massiliensis	16	0.0362771
1	1Palm	Species	Oribacterium sp000160135	18	0.0408117
1	1Palm	Species	Parvimonas micra	24	0.0544156
1	1Palm	Species	Pauljensenia turicensis	93	0.21086
1	1Palm	Species	Peptidiphaga sp000466165	41	0.09296
1	1Palm	Species	Peptococcus niger	38	0.086158
1	1Palm	Species	Peptoniphilus B 226777 koenoeneniae	157	0.355969
1	1Palm	Species	Peptoniphilus C coxii	94	0.213128
1	1Palm	Species	Peptostreptococcus anaerobius	263	0.596304
1	1Palm	Species	Phocaeicola A 858004 vulgatus	11	0.0249405
1	1Palm	Species	Porphyromonas A 859423 pasteri	13	0.0294751
1	1Palm	Species	Porphyromonas A 859424 sp001552775	76	0.172316
1	1Palm	Species	Porphyromonas A 859424 uenonis	238	0.539621
1	1Palm	Species	Prevotella bivia	352	0.798095
1	1Palm	Species	Prevotella buccalis	32	0.0725541
1	1Palm	Species	Prevotella colorans	350	0.793561
1	1Palm	Species	Prevotella copri	86	0.194989
1	1Palm	Species	Prevotella corporis	85	0.192722
1	1Palm	Species	Prevotella denticola	20	0.0453463
1	1Palm	Species	Prevotella disiens	1367	3.09942
1	1Palm	Species	Prevotella intermedia	4	0.00906927
1	1Palm	Species	Prevotella loescheii	12	0.0272078
1	1Palm	Species	Prevotella melaninogenica	28	0.0634849
1	1Palm	Species	Prevotella nigrescens	22	0.049881
1	1Palm	Species	Prevotella oris	35	0.0793561
1	1Palm	Species	Prevotella oulorum	11	0.0249405
1	1Palm	Species	Prevotella timonensis	261	0.59177
1	1Palm	Species	Rothia aeria	15	0.0340097
1	1Palm	Species	Rothia dentocariosa	16	0.0362771
1	1Palm	Species	Rothia sp001808955	32	0.0725541
1	1Palm	Species	Rubellimicrobium aerolatum	14	0.0317424
1	1Palm	Species	Rubellimicrobium rubrum	7	0.0158712
1	1Palm	Species	Saccharimonas aalborgensis	17	0.0385444
1	1Palm	Species	Scardovia wiggsiae	19	0.043079
1	1Palm	Species	Slackia A exigua	31	0.0702868
1	1Palm	Species	Sphingobium A 485959 limneticum	9	0.0204058
1	1Palm	Species	Staphylococcus equorum	30	0.0680195
1	1Palm	Species	Staphylococcus lugdunensis	70	0.158712
1	1Palm	Species	Stenotrophomonas A 615274 bentonitica	60	0.136039
1	1Palm	Species	Streptococcus anginosus	59	0.133772
1	1Palm	Species	Streptococcus dysgalactiae	105	0.238068
1	1Palm	Species	Streptococcus gordonii	32	0.0725541
1	1Palm	Species	Streptococcus intermedius	125	0.283415
1	1Palm	Species	Streptococcus sanguinis H	111	0.251672
1	1Palm	Species	Succinivibrio sp000431835	7	0.0158712
1	1Palm	Species	Sutterella stercoricanis	25	0.0566829
1	1Palm	Species	Tannerella serpentiformis	11	0.0249405
1	1Palm	Species	Treponema B 986142 vincentii	3	0.00680195
1	1Palm	Species	Treponema C maltophilum	4	0.00906927
1	1Palm	Species	UMGS1375 sp900066615	7	0.0158712
1	1Palm	Species	Unclassified	21951	49.7699
1	1Palm	Species	Winkia sp002849225	16	0.0362771
2	1TableBHW	Kingdom	Bacteria	31259	100
2	1TableBHW	Phylum	Acidobacteriota	29	0.0927644
2	1TableBHW	Phylum	Actinobacteriota	2680	8.57271
2	1TableBHW	Phylum	Bacteroidota	2068	6.61506
2	1TableBHW	Phylum	Bdellovibrionota E	391	1.25072
2	1TableBHW	Phylum	Chloroflexota	8	0.0255902
2	1TableBHW	Phylum	Cyanobacteria	25	0.0799693
2	1TableBHW	Phylum	Deinococcota	17	0.0543791
2	1TableBHW	Phylum	Eremiobacterota	8	0.0255902
2	1TableBHW	Phylum	Firmicutes A	125	0.399846
2	1TableBHW	Phylum	Firmicutes C	26	0.0831681
2	1TableBHW	Phylum	Firmicutes D	749	2.39588
2	1TableBHW	Phylum	Fusobacteriota	21	0.0671742
2	1TableBHW	Phylum	Myxococcota A 473307	3	0.00959632
2	1TableBHW	Phylum	Patescibacteria	85	0.271896
2	1TableBHW	Phylum	Proteobacteria	24897	79.6398
2	1TableBHW	Phylum	Unclassified	80	0.255902
2	1TableBHW	Phylum	Verrucomicrobiota	50	0.159939
2	1TableBHW	Class	Acidobacteriae	3	0.00959632
2	1TableBHW	Class	Actinomycetia	2657	8.49914
2	1TableBHW	Class	Alphaproteobacteria	10200	32.6275
2	1TableBHW	Class	Bacilli	749	2.39588
2	1TableBHW	Class	Bacteriovoracia	280	0.895656
2	1TableBHW	Class	Bacteroidia	2068	6.61506
2	1TableBHW	Class	Bdellovibrionia A 473294	111	0.355064
2	1TableBHW	Class	Blastocatellia	21	0.0671742
2	1TableBHW	Class	Chloroflexia	8	0.0255902
2	1TableBHW	Class	Clostridia 258483	125	0.399846
2	1TableBHW	Class	Cyanobacteriia	25	0.0799693
2	1TableBHW	Class	Deinococci	17	0.0543791
2	1TableBHW	Class	Fusobacteriia	21	0.0671742
2	1TableBHW	Class	Gammaproteobacteria	14697	47.0123
2	1TableBHW	Class	JAEDAM01	26	0.0831681
2	1TableBHW	Class	Negativicutes	26	0.0831681
2	1TableBHW	Class	Polyangia 463783	3	0.00959632
2	1TableBHW	Class	Saccharimonadia	59	0.188728
2	1TableBHW	Class	Thermoleophilia	23	0.0735717
2	1TableBHW	Class	Unclassified	80	0.255902
2	1TableBHW	Class	Verrucomicrobiae	50	0.159939
2	1TableBHW	Class	Vicinamibacteria	5	0.0159939
2	1TableBHW	Class	Xenobia	8	0.0255902
2	1TableBHW	Order	Absconditabacterales	26	0.0831681
2	1TableBHW	Order	Acetobacterales	110	0.351865
2	1TableBHW	Order	Actinomycetales	435	1.39147
2	1TableBHW	Order	Azospirillales 507929	12	0.0383853
2	1TableBHW	Order	Bacillales B 310392	14	0.0447828
2	1TableBHW	Order	Bacteriovoracales	280	0.895656
2	1TableBHW	Order	Bacteroidales	519	1.66016
2	1TableBHW	Order	Bdellovibrionales	111	0.355064
2	1TableBHW	Order	Bryobacterales	3	0.00959632
2	1TableBHW	Order	Burkholderiales 592522	497	1.58979
2	1TableBHW	Order	Burkholderiales 592524	154	0.492611
2	1TableBHW	Order	Burkholderiales 595422	83	0.265498
2	1TableBHW	Order	Burkholderiales 595425	11	0.0351865
2	1TableBHW	Order	Burkholderiales 597441	62	0.198324
2	1TableBHW	Order	Caulobacterales	2940	9.40439
2	1TableBHW	Order	Chitinophagales	14	0.0447828
2	1TableBHW	Order	Chthoniobacterales	35	0.111957
2	1TableBHW	Order	Clostridiales	22	0.070373
2	1TableBHW	Order	Cyanobacteriales	25	0.0799693
2	1TableBHW	Order	Cytophagales	10	0.0319877
2	1TableBHW	Order	Deinococcales	17	0.0543791
2	1TableBHW	Order	Enterobacterales A 737866	317	1.01401
2	1TableBHW	Order	Flavobacteriales 877923	1097	3.50905
2	1TableBHW	Order	Fusobacteriales 993521	21	0.0671742
2	1TableBHW	Order	Gaiellales	5	0.0159939
2	1TableBHW	Order	Geminicoccales	60	0.191926
2	1TableBHW	Order	Haliangiales 463188	3	0.00959632
2	1TableBHW	Order	Lachnospirales	9	0.0287889
2	1TableBHW	Order	Lactobacillales	165	0.527797
2	1TableBHW	Order	Legionellales A	33	0.105559
2	1TableBHW	Order	Micavibrionales	1088	3.48026
2	1TableBHW	Order	Mycobacteriales	1165	3.72657
2	1TableBHW	Order	Opitutales	7	0.0223914
2	1TableBHW	Order	Oscillospirales	25	0.0799693
2	1TableBHW	Order	Propionibacteriales	1057	3.3811
2	1TableBHW	Order	Pseudomonadales 650611	1372	4.38871
2	1TableBHW	Order	Pseudomonadales 650612	369	1.18035
2	1TableBHW	Order	Pseudomonadales 660879	10600	33.907
2	1TableBHW	Order	Pyrinomonadales	14	0.0447828
2	1TableBHW	Order	Rhizobiales A 500471	2309	7.38596
2	1TableBHW	Order	Rhizobiales A 501059	127	0.406244
2	1TableBHW	Order	Rhizobiales A 501396	28	0.0895656
2	1TableBHW	Order	Rhizobiales A 501550	7	0.0223914
2	1TableBHW	Order	Rhizobiales A 502138	24	0.0767705
2	1TableBHW	Order	Rhizobiales A 504705	1174	3.75536
2	1TableBHW	Order	Rhodobacterales	732	2.3415
2	1TableBHW	Order	Saccharimonadales	59	0.188728
2	1TableBHW	Order	Solirubrobacterales	18	0.0575779
2	1TableBHW	Order	Sphingobacteriales	428	1.36907
2	1TableBHW	Order	Sphingomonadales	1445	4.62223
2	1TableBHW	Order	Staphylococcales	570	1.8233
2	1TableBHW	Order	Thermomicrobiales	8	0.0255902
2	1TableBHW	Order	Tissierellales	69	0.220715
2	1TableBHW	Order	UBA7656	7	0.0223914
2	1TableBHW	Order	Unclassified	237	0.758109
2	1TableBHW	Order	Veillonellales	13	0.041584
2	1TableBHW	Order	Verrucomicrobiales	8	0.0255902
2	1TableBHW	Order	Vicinamibacterales	5	0.0159939
2	1TableBHW	Order	Xanthomonadales 616009	1199	3.83533
2	1TableBHW	Order	Xenobiales	8	0.0255902
2	1TableBHW	Family	Acetobacteraceae	110	0.351865
2	1TableBHW	Family	Actinomycetaceae	19	0.0607767
2	1TableBHW	Family	Acutalibacteraceae	11	0.0351865
2	1TableBHW	Family	Aerococcaceae	12	0.0383853
2	1TableBHW	Family	Alteromonadaceae 665222	281	0.898855
2	1TableBHW	Family	Arenimicrobiaceae 433872	14	0.0447828
2	1TableBHW	Family	Azospirillaceae 507917	12	0.0383853
2	1TableBHW	Family	Bacillaceae G 310392	14	0.0447828
2	1TableBHW	Family	Bacteriovoracaceae	59	0.188728
2	1TableBHW	Family	Bacteroidaceae	71	0.227113
2	1TableBHW	Family	Bdellovibrionaceae	45	0.143945
2	1TableBHW	Family	Beijerinckiaceae	1168	3.73617
2	1TableBHW	Family	Bifidobacteriaceae	7	0.0223914
2	1TableBHW	Family	Brevibacteriaceae	37	0.118355
2	1TableBHW	Family	Bryobacteraceae	3	0.00959632
2	1TableBHW	Family	Burkholderiaceae A 574758	148	0.473418
2	1TableBHW	Family	Burkholderiaceae A 580492	6	0.0191926
2	1TableBHW	Family	Burkholderiaceae A 592522	497	1.58979
2	1TableBHW	Family	Burkholderiaceae A 595422	83	0.265498
2	1TableBHW	Family	Burkholderiaceae A 595425	11	0.0351865
2	1TableBHW	Family	Carnobacteriaceae	16	0.0511803
2	1TableBHW	Family	Caulobacteraceae	2940	9.40439
2	1TableBHW	Family	Cellvibrionaceae	369	1.18035
2	1TableBHW	Family	Chitinophagaceae 966727	14	0.0447828
2	1TableBHW	Family	Chroococcidiopsidaceae 29158	9	0.0287889
2	1TableBHW	Family	Chthoniobacteraceae	26	0.0831681
2	1TableBHW	Family	Clostridiaceae 222000	22	0.070373
2	1TableBHW	Family	Deinococcaceae	17	0.0543791
2	1TableBHW	Family	Devosiaceae	24	0.0767705
2	1TableBHW	Family	Dialisteraceae	8	0.0255902
2	1TableBHW	Family	Enterobacteriaceae A	31	0.0991619
2	1TableBHW	Family	Flavobacteriaceae	341	1.09078
2	1TableBHW	Family	Fusobacteriaceae 993521	21	0.0671742
2	1TableBHW	Family	Gaiellaceae	5	0.0159939
2	1TableBHW	Family	Geminicoccaceae	60	0.191926
2	1TableBHW	Family	Geodermatophilaceae	18	0.0575779
2	1TableBHW	Family	Haliangiaceae 463188	3	0.00959632
2	1TableBHW	Family	Hymenobacteraceae	3	0.00959632
2	1TableBHW	Family	Lachnospiraceae	9	0.0287889
2	1TableBHW	Family	Lactobacillaceae	4	0.0127951
2	1TableBHW	Family	Legionellaceae A	33	0.105559
2	1TableBHW	Family	Marinilabiliaceae	437	1.39786
2	1TableBHW	Family	Micavibrionaceae	976	3.122
2	1TableBHW	Family	Microbacteriaceae	16	0.0511803
2	1TableBHW	Family	Micrococcaceae	347	1.10997
2	1TableBHW	Family	Moraxellaceae	10600	33.907
2	1TableBHW	Family	Mycobacteriaceae	1143	3.6562
2	1TableBHW	Family	Nanosynbacteraceae	31	0.0991619
2	1TableBHW	Family	Nanosyncoccaceae	24	0.0767705
2	1TableBHW	Family	Neisseriaceae 563222	62	0.198324
2	1TableBHW	Family	Nocardioidaceae	5	0.0159939
2	1TableBHW	Family	Opitutaceae	7	0.0223914
2	1TableBHW	Family	Oscillospiraceae 88309	14	0.0447828
2	1TableBHW	Family	Pasteurellaceae	5	0.0159939
2	1TableBHW	Family	Peptoniphilaceae	69	0.220715
2	1TableBHW	Family	Peredibacteraceae	221	0.706929
2	1TableBHW	Family	Porphyromonadaceae	2	0.00639754
2	1TableBHW	Family	Propionibacteriaceae	1052	3.36511
2	1TableBHW	Family	Pseudomonadaceae	1372	4.38871
2	1TableBHW	Family	Pseudonocardiaceae	4	0.0127951
2	1TableBHW	Family	Quadrisphaeraceae	9	0.0287889
2	1TableBHW	Family	Rhizobiaceae A 499470	28	0.0895656
2	1TableBHW	Family	Rhizobiaceae A 500471	2309	7.38596
2	1TableBHW	Family	Rhizobiaceae A 501059	127	0.406244
2	1TableBHW	Family	Rhizobiaceae A 501550	7	0.0223914
2	1TableBHW	Family	Rhodobacteraceae	732	2.3415
2	1TableBHW	Family	SG-bin7	66	0.211119
2	1TableBHW	Family	Saccharimonadaceae	4	0.0127951
2	1TableBHW	Family	Sphingobacteriaceae	428	1.36907
2	1TableBHW	Family	Sphingomonadaceae	1445	4.62223
2	1TableBHW	Family	Spirosomaceae	7	0.0223914
2	1TableBHW	Family	Staphylococcaceae	570	1.8233
2	1TableBHW	Family	Streptococcaceae	133	0.425437
2	1TableBHW	Family	Tannerellaceae	9	0.0287889
2	1TableBHW	Family	Terrimicrobiaceae	9	0.0287889
2	1TableBHW	Family	UBA2020	112	0.358262
2	1TableBHW	Family	UBA2999	5	0.0159939
2	1TableBHW	Family	UBA7656	7	0.0223914
2	1TableBHW	Family	Unclassified	287	0.918047
2	1TableBHW	Family	Veillonellaceae	5	0.0159939
2	1TableBHW	Family	Verrucomicrobiaceae	8	0.0255902
2	1TableBHW	Family	Weeksellaceae	756	2.41827
2	1TableBHW	Family	X112	26	0.0831681
2	1TableBHW	Family	Xanthobacteraceae 503485	6	0.0191926
2	1TableBHW	Family	Xanthomonadaceae 616009	1199	3.83533
2	1TableBHW	Genus	Abiotrophia	12	0.0383853
2	1TableBHW	Genus	Achromobacter	36	0.115156
2	1TableBHW	Genus	Acidovorax A	41	0.13115
2	1TableBHW	Genus	Acinetobacter	10006	32.0069
2	1TableBHW	Genus	Actinomyces	19	0.0607767
2	1TableBHW	Genus	Aggregatibacter 736122	5	0.0159939
2	1TableBHW	Genus	Agrobacterium	2309	7.38596
2	1TableBHW	Genus	Aliterella	9	0.0287889
2	1TableBHW	Genus	Alkanindiges	6	0.0191926
2	1TableBHW	Genus	Alloprevotella	42	0.134348
2	1TableBHW	Genus	Anaerococcus	17	0.0543791
2	1TableBHW	Genus	Arthrobacter D	14	0.0447828
2	1TableBHW	Genus	Aureimonas A 501548	7	0.0223914
2	1TableBHW	Genus	Bacillus A	14	0.0447828
2	1TableBHW	Genus	Bacteriovorax	59	0.188728
2	1TableBHW	Genus	Bdellovibrio	45	0.143945
2	1TableBHW	Genus	Bifidobacterium 388775	7	0.0223914
2	1TableBHW	Genus	Blastococcus	18	0.0575779
2	1TableBHW	Genus	Bosea	28	0.0895656
2	1TableBHW	Genus	Brevibacterium	37	0.118355
2	1TableBHW	Genus	Brevitalea	14	0.0447828
2	1TableBHW	Genus	Brevundimonas	2859	9.14529
2	1TableBHW	Genus	CU05-9	6	0.0191926
2	1TableBHW	Genus	Capnocytophaga 820688	7	0.0223914
2	1TableBHW	Genus	Catonella	3	0.00959632
2	1TableBHW	Genus	Caulobacter 487784	59	0.188728
2	1TableBHW	Genus	Cellvibrio	369	1.18035
2	1TableBHW	Genus	Chryseobacterium 796614	65	0.20792
2	1TableBHW	Genus	Chryseobacterium 796661	272	0.870066
2	1TableBHW	Genus	Clostridium T	22	0.070373
2	1TableBHW	Genus	Comamonas F 589250	417	1.33389
2	1TableBHW	Genus	Corynebacterium	439	1.40426
2	1TableBHW	Genus	Cupriavidus	6	0.0191926
2	1TableBHW	Genus	Cutibacterium	1049	3.35551
2	1TableBHW	Genus	Deinococcus B	17	0.0543791
2	1TableBHW	Genus	Devosia A 502124	9	0.0287889
2	1TableBHW	Genus	Dialister	8	0.0255902
2	1TableBHW	Genus	Dolosigranulum	16	0.0511803
2	1TableBHW	Genus	Empedobacter 790298	234	0.748513
2	1TableBHW	Genus	Enterovirga	13	0.041584
2	1TableBHW	Genus	Falsirhodobacter	96	0.307082
2	1TableBHW	Genus	Finegoldia	52	0.166336
2	1TableBHW	Genus	Flavobacterium	334	1.06839
2	1TableBHW	Genus	Fusobacterium C	21	0.0671742
2	1TableBHW	Genus	Gordonia B 376796	12	0.0383853
2	1TableBHW	Genus	Gp6-AA45	5	0.0159939
2	1TableBHW	Genus	HOT-345	26	0.0831681
2	1TableBHW	Genus	HRBIN40	60	0.191926
2	1TableBHW	Genus	Haliangium 463188	3	0.00959632
2	1TableBHW	Genus	Hymenobacter 910554	3	0.00959632
2	1TableBHW	Genus	IMCC26134 A	7	0.0223914
2	1TableBHW	Genus	JC017	437	1.39786
2	1TableBHW	Genus	Kaistella	164	0.524599
2	1TableBHW	Genus	Klebsiella 724518	13	0.041584
2	1TableBHW	Genus	Kocuria	55	0.175932
2	1TableBHW	Genus	Lactobacillus	4	0.0127951
2	1TableBHW	Genus	Lautropia	11	0.0351865
2	1TableBHW	Genus	Lawsonella	692	2.21355
2	1TableBHW	Genus	Limivicinus	14	0.0447828
2	1TableBHW	Genus	Marmoricola A 392027	5	0.0159939
2	1TableBHW	Genus	Massilia	148	0.473418
2	1TableBHW	Genus	Methylobacterium	1105	3.53464
2	1TableBHW	Genus	Micavibrio B 508655	385	1.23153
2	1TableBHW	Genus	Micavibrio B 508717	531	1.69855
2	1TableBHW	Genus	Microbacterium A 383312	16	0.0511803
2	1TableBHW	Genus	Micrococcus	148	0.473418
2	1TableBHW	Genus	Microvirga	22	0.070373
2	1TableBHW	Genus	Mucilaginibacter A	10	0.0319877
2	1TableBHW	Genus	Nanosynbacter	31	0.0991619
2	1TableBHW	Genus	Nanosyncoccus	24	0.0767705
2	1TableBHW	Genus	Neisseria 563205	45	0.143945
2	1TableBHW	Genus	Nesterenkonia	130	0.41584
2	1TableBHW	Genus	Niveispirillum	12	0.0383853
2	1TableBHW	Genus	Novosphingobium 485351	355	1.13556
2	1TableBHW	Genus	Paludibaculum	3	0.00959632
2	1TableBHW	Genus	Paracoccus	494	1.58019
2	1TableBHW	Genus	Pararheinheimera	281	0.898855
2	1TableBHW	Genus	Pararhizobium	55	0.175932
2	1TableBHW	Genus	Pedobacter 887417	259	0.828482
2	1TableBHW	Genus	Peredibacter	221	0.706929
2	1TableBHW	Genus	Phenylobacterium	22	0.070373
2	1TableBHW	Genus	Pigmentiphaga	42	0.134348
2	1TableBHW	Genus	Porphyromonas A 859423	2	0.00639754
2	1TableBHW	Genus	Poseidonocella 488769	4	0.0127951
2	1TableBHW	Genus	Prevotella	29	0.0927644
2	1TableBHW	Genus	Propionicimonas	3	0.00959632
2	1TableBHW	Genus	Pseudogemmobacter	66	0.211119
2	1TableBHW	Genus	Pseudokineococcus	9	0.0287889
2	1TableBHW	Genus	Pseudomonas B 650451	44	0.140746
2	1TableBHW	Genus	Pseudomonas E 647464	1012	3.23716
2	1TableBHW	Genus	Pseudomonas E 648040	255	0.815687
2	1TableBHW	Genus	Pseudorhodoferax	25	0.0799693
2	1TableBHW	Genus	Pseudoxanthomonas A 615337	13	0.041584
2	1TableBHW	Genus	Psychrobacter	9	0.0287889
2	1TableBHW	Genus	QHVH01	7	0.0223914
2	1TableBHW	Genus	Rhizorhabdus 483366	43	0.137547
2	1TableBHW	Genus	Roseomonas A 507200	96	0.307082
2	1TableBHW	Genus	Roseomonas A 507227	14	0.0447828
2	1TableBHW	Genus	Rubellimicrobium	51	0.163137
2	1TableBHW	Genus	Ruminococcus E	11	0.0351865
2	1TableBHW	Genus	SG-bin7	66	0.211119
2	1TableBHW	Genus	Saccharimonas	4	0.0127951
2	1TableBHW	Genus	Saccharopolyspora D 379422	4	0.0127951
2	1TableBHW	Genus	Shinella	42	0.134348
2	1TableBHW	Genus	Sphingoaurantiacus	11	0.0351865
2	1TableBHW	Genus	Sphingobacterium	159	0.508605
2	1TableBHW	Genus	Sphingobium A 485959	513	1.64097
2	1TableBHW	Genus	Sphingomicrobium 483265	6	0.0191926
2	1TableBHW	Genus	Sphingomonas L 486704	509	1.62817
2	1TableBHW	Genus	Spirosoma	7	0.0223914
2	1TableBHW	Genus	Staphylococcus	570	1.8233
2	1TableBHW	Genus	Stenotrophomonas A 615274	1180	3.77455
2	1TableBHW	Genus	Streptococcus	133	0.425437
2	1TableBHW	Genus	Terrimicrobium	9	0.0287889
2	1TableBHW	Genus	UBA1573	46	0.147143
2	1TableBHW	Genus	UBA2020	112	0.358262
2	1TableBHW	Genus	UBA6145	14	0.0447828
2	1TableBHW	Genus	Unclassified	1157	3.70098
2	1TableBHW	Genus	VFJQ01	26	0.0831681
2	1TableBHW	Genus	VFKE01	8	0.0255902
2	1TableBHW	Genus	Veillonella A	5	0.0159939
2	1TableBHW	Genus	Xanthobacter 502409	6	0.0191926
2	1TableBHW	Genus	Xenophilus 589872	14	0.0447828
2	1TableBHW	Species	Abiotrophia defectiva	12	0.0383853
2	1TableBHW	Species	Achromobacter denitrificans 593100	36	0.115156
2	1TableBHW	Species	Acidovorax A sp001424265	21	0.0671742
2	1TableBHW	Species	Acinetobacter johnsonii	3648	11.6691
2	1TableBHW	Species	Acinetobacter junii	68	0.217516
2	1TableBHW	Species	Acinetobacter towneri A	583	1.86488
2	1TableBHW	Species	Acinetobacter ursingii	1072	3.42908
2	1TableBHW	Species	Actinomyces naeslundii	19	0.0607767
2	1TableBHW	Species	Aggregatibacter aphrophilus	5	0.0159939
2	1TableBHW	Species	Alkanindiges illinoisensis	6	0.0191926
2	1TableBHW	Species	Alloprevotella sp900095835	42	0.134348
2	1TableBHW	Species	Anaerococcus senegalensis	17	0.0543791
2	1TableBHW	Species	Aureimonas A 501548 jatrophae	7	0.0223914
2	1TableBHW	Species	Bacteriovorax stolpii	59	0.188728
2	1TableBHW	Species	Bdellovibrio bacteriovorus E	45	0.143945
2	1TableBHW	Species	Bifidobacterium vaginale	7	0.0223914
2	1TableBHW	Species	Blastococcus aggregatus	18	0.0575779
2	1TableBHW	Species	Brevibacterium pityocampae	8	0.0255902
2	1TableBHW	Species	Brevundimonas diminuta	2029	6.49031
2	1TableBHW	Species	Brevundimonas mongoliensis	9	0.0287889
2	1TableBHW	Species	Brevundimonas nasdae A 487984	195	0.62376
2	1TableBHW	Species	Brevundimonas terrae	626	2.00243
2	1TableBHW	Species	Capnocytophaga leadbetteri	7	0.0223914
2	1TableBHW	Species	Catonella morbi	3	0.00959632
2	1TableBHW	Species	Cellvibrio sp000263355	369	1.18035
2	1TableBHW	Species	Chryseobacterium hispanicum	272	0.870066
2	1TableBHW	Species	Comamonas F 589250 antarcticus	172	0.550189
2	1TableBHW	Species	Comamonas F 589250 aquatica	59	0.188728
2	1TableBHW	Species	Comamonas F 589250 terrigena	36	0.115156
2	1TableBHW	Species	Comamonas F 589250 tsuruhatensis	94	0.300685
2	1TableBHW	Species	Corynebacterium appendicis	16	0.0511803
2	1TableBHW	Species	Corynebacterium glyciniphilum	9	0.0287889
2	1TableBHW	Species	Corynebacterium jeikeium	40	0.127951
2	1TableBHW	Species	Corynebacterium matruchotii	13	0.041584
2	1TableBHW	Species	Corynebacterium otitidis	29	0.0927644
2	1TableBHW	Species	Corynebacterium sanguinis	21	0.0671742
2	1TableBHW	Species	Cutibacterium acnes	1038	3.32032
2	1TableBHW	Species	Cutibacterium granulosum	11	0.0351865
2	1TableBHW	Species	Deinococcus B hopiensis	17	0.0543791
2	1TableBHW	Species	Dialister propionicifaciens	8	0.0255902
2	1TableBHW	Species	Dolosigranulum pigrum	16	0.0511803
2	1TableBHW	Species	Enterovirga rhinocerotis	13	0.041584
2	1TableBHW	Species	Falsirhodobacter deserti	96	0.307082
2	1TableBHW	Species	Finegoldia magna H	52	0.166336
2	1TableBHW	Species	Flavobacterium baculatum	2	0.00639754
2	1TableBHW	Species	Flavobacterium cyanobacteriorum	263	0.841277
2	1TableBHW	Species	Flavobacterium qiangtangense	11	0.0351865
2	1TableBHW	Species	HOT-345 sp003260355	26	0.0831681
2	1TableBHW	Species	HRBIN40 sp002898275	60	0.191926
2	1TableBHW	Species	Haliangium ochraceum	3	0.00959632
2	1TableBHW	Species	Hymenobacter kanuolensis	3	0.00959632
2	1TableBHW	Species	JC017 sp004296775	437	1.39786
2	1TableBHW	Species	Lautropia mirabilis	11	0.0351865
2	1TableBHW	Species	Limivicinus sp002320035	14	0.0447828
2	1TableBHW	Species	Methylobacterium sp001424705	45	0.143945
2	1TableBHW	Species	Methylobacterium variabile	90	0.287889
2	1TableBHW	Species	Micavibrio B 508717 sp002423285	531	1.69855
2	1TableBHW	Species	Mucilaginibacter A arboris	10	0.0319877
2	1TableBHW	Species	Nanosynbacter sp010202645	31	0.0991619
2	1TableBHW	Species	Nanosyncoccus sp007845165	24	0.0767705
2	1TableBHW	Species	Nesterenkonia lacusekhoensis	130	0.41584
2	1TableBHW	Species	Niveispirillum sp001296005	12	0.0383853
2	1TableBHW	Species	Paludibaculum fermentans	3	0.00959632
2	1TableBHW	Species	Pararheinheimera tangshanensis	281	0.898855
2	1TableBHW	Species	Pedobacter ureilyticus	11	0.0351865
2	1TableBHW	Species	Phenylobacterium kunshanense	8	0.0255902
2	1TableBHW	Species	Pigmentiphaga litoralis	42	0.134348
2	1TableBHW	Species	Porphyromonas A 859423 pasteri	2	0.00639754
2	1TableBHW	Species	Prevotella oris	9	0.0287889
2	1TableBHW	Species	Prevotella saccharolytica	9	0.0287889
2	1TableBHW	Species	Prevotella sp900314915	2	0.00639754
2	1TableBHW	Species	Prevotella timonensis	2	0.00639754
2	1TableBHW	Species	Propionicimonas paludicola	3	0.00959632
2	1TableBHW	Species	Pseudokineococcus lusitanus	9	0.0287889
2	1TableBHW	Species	Pseudomonas B 650451 rhizoryzae	44	0.140746
2	1TableBHW	Species	Pseudomonas E 648040 alcaligenes	132	0.422238
2	1TableBHW	Species	Pseudoxanthomonas A 615337 mexicana	8	0.0255902
2	1TableBHW	Species	Psychrobacter faecalis	9	0.0287889
2	1TableBHW	Species	QHVH01 sp003222245	7	0.0223914
2	1TableBHW	Species	Roseomonas A 507227 aerofrigidensis	14	0.0447828
2	1TableBHW	Species	SG-bin7 sp002083485	66	0.211119
2	1TableBHW	Species	Saccharimonas aalborgensis	4	0.0127951
2	1TableBHW	Species	Saccharopolyspora rectivirgula	4	0.0127951
2	1TableBHW	Species	Sphingobacterium cladoniae	23	0.0735717
2	1TableBHW	Species	Sphingobacterium faecium	9	0.0287889
2	1TableBHW	Species	Sphingobacterium nematocida	43	0.137547
2	1TableBHW	Species	Sphingobium A 485959 limneticum	267	0.854072
2	1TableBHW	Species	Sphingobium A 485959 yanoikuyae	237	0.758109
2	1TableBHW	Species	Sphingomonas L 486704 cynarae	12	0.0383853
2	1TableBHW	Species	Stenotrophomonas A 615274 bentonitica	70	0.223914
2	1TableBHW	Species	Streptococcus intermedius	24	0.0767705
2	1TableBHW	Species	Terrimicrobium sacchariphilum	9	0.0287889
2	1TableBHW	Species	Thermothrix thiopara	6	0.0191926
2	1TableBHW	Species	UBA2020 sp004297545	112	0.358262
2	1TableBHW	Species	UBA6145 sp009926935	14	0.0447828
2	1TableBHW	Species	Unclassified	17093	54.6766
2	1TableBHW	Species	VFJQ01 sp009885995	26	0.0831681
2	1TableBHW	Species	VFKE01 sp009885695	8	0.0255902
2	1TableBHW	Species	Xenophilus arseniciresistens	14	0.0447828
3	1TableAHW	Kingdom	Bacteria	24287	100
3	1TableAHW	Phylum	Actinobacteriota	198	0.815251
3	1TableAHW	Phylum	Bacteroidota	1596	6.57142
3	1TableAHW	Phylum	Bdellovibrionota E	416	1.71285
3	1TableAHW	Phylum	Cyanobacteria	47	0.193519
3	1TableAHW	Phylum	Deinococcota	6	0.0247046
3	1TableAHW	Phylum	Firmicutes A	9	0.0370569
3	1TableAHW	Phylum	Firmicutes D	111	0.457035
3	1TableAHW	Phylum	Fusobacteriota	3	0.0123523
3	1TableAHW	Phylum	Planctomycetota	3	0.0123523
3	1TableAHW	Phylum	Proteobacteria	21878	90.0811
3	1TableAHW	Phylum	Unclassified	9	0.0370569
3	1TableAHW	Phylum	Verrucomicrobiota	11	0.0452917
3	1TableAHW	Class	Actinomycetia	198	0.815251
3	1TableAHW	Class	Alphaproteobacteria	6159	25.3592
3	1TableAHW	Class	Bacilli	111	0.457035
3	1TableAHW	Class	Bacteriovoracia	229	0.942891
3	1TableAHW	Class	Bacteroidia	1596	6.57142
3	1TableAHW	Class	Bdellovibrionia A 473294	187	0.769959
3	1TableAHW	Class	Clostridia 258483	9	0.0370569
3	1TableAHW	Class	Cyanobacteriia	47	0.193519
3	1TableAHW	Class	Deinococci	6	0.0247046
3	1TableAHW	Class	Fusobacteriia	3	0.0123523
3	1TableAHW	Class	Gammaproteobacteria	15719	64.7219
3	1TableAHW	Class	Planctomycetia	3	0.0123523
3	1TableAHW	Class	Unclassified	9	0.0370569
3	1TableAHW	Class	Verrucomicrobiae	11	0.0452917
3	1TableAHW	Order	Acetobacterales	63	0.259398
3	1TableAHW	Order	Actinomycetales	78	0.321159
3	1TableAHW	Order	Bacteriovoracales	229	0.942891
3	1TableAHW	Order	Bacteroidales	73	0.300572
3	1TableAHW	Order	Bdellovibrionales	187	0.769959
3	1TableAHW	Order	Burkholderiales 592522	396	1.6305
3	1TableAHW	Order	Burkholderiales 592524	128	0.527031
3	1TableAHW	Order	Burkholderiales 595422	63	0.259398
3	1TableAHW	Order	Burkholderiales 597441	20	0.0823486
3	1TableAHW	Order	Caulobacterales	1139	4.68975
3	1TableAHW	Order	Cyanobacteriales	47	0.193519
3	1TableAHW	Order	Cytophagales	15	0.0617614
3	1TableAHW	Order	Deinococcales	6	0.0247046
3	1TableAHW	Order	Enterobacterales A 737866	457	1.88167
3	1TableAHW	Order	Flavobacteriales 877923	1220	5.02326
3	1TableAHW	Order	Fusobacteriales 993521	3	0.0123523
3	1TableAHW	Order	Gemmatales	3	0.0123523
3	1TableAHW	Order	Lachnospirales	9	0.0370569
3	1TableAHW	Order	Lactobacillales	61	0.251163
3	1TableAHW	Order	Legionellales A	25	0.102936
3	1TableAHW	Order	Micavibrionales	414	1.70462
3	1TableAHW	Order	Mycobacteriales	17	0.0699963
3	1TableAHW	Order	Nevskiales	10	0.0411743
3	1TableAHW	Order	Opitutales	7	0.028822
3	1TableAHW	Order	Propionibacteriales	103	0.424095
3	1TableAHW	Order	Pseudomonadales 650611	1873	7.71194
3	1TableAHW	Order	Pseudomonadales 650612	711	2.92749
3	1TableAHW	Order	Pseudomonadales 660879	10718	44.1306
3	1TableAHW	Order	Rhizobiales A 500098	7	0.028822
3	1TableAHW	Order	Rhizobiales A 500471	1958	8.06193
3	1TableAHW	Order	Rhizobiales A 501059	91	0.374686
3	1TableAHW	Order	Rhizobiales A 501396	19	0.0782312
3	1TableAHW	Order	Rhizobiales A 501550	7	0.028822
3	1TableAHW	Order	Rhizobiales A 504705	865	3.56158
3	1TableAHW	Order	Rhodobacterales	407	1.67579
3	1TableAHW	Order	Rs-D84 512864	4	0.0164697
3	1TableAHW	Order	Sphingobacteriales	288	1.18582
3	1TableAHW	Order	Sphingomonadales	1084	4.46329
3	1TableAHW	Order	Staphylococcales	50	0.205871
3	1TableAHW	Order	Unclassified	115	0.473504
3	1TableAHW	Order	Verrucomicrobiales	4	0.0164697
3	1TableAHW	Order	Xanthomonadales 616009	1313	5.40618
3	1TableAHW	Family	Acetobacteraceae	63	0.259398
3	1TableAHW	Family	Actinomycetaceae	4	0.0164697
3	1TableAHW	Family	Aerococcaceae	19	0.0782312
3	1TableAHW	Family	Aeromonadaceae	8	0.0329394
3	1TableAHW	Family	Alteromonadaceae 665222	429	1.76638
3	1TableAHW	Family	Bacteriovoracaceae	26	0.107053
3	1TableAHW	Family	Bdellovibrionaceae	140	0.57644
3	1TableAHW	Family	Beijerinckiaceae	865	3.56158
3	1TableAHW	Family	Burkholderiaceae A 574758	128	0.527031
3	1TableAHW	Family	Burkholderiaceae A 592522	396	1.6305
3	1TableAHW	Family	Burkholderiaceae A 595422	63	0.259398
3	1TableAHW	Family	Caulobacteraceae	1139	4.68975
3	1TableAHW	Family	Cellvibrionaceae	711	2.92749
3	1TableAHW	Family	Chroococcidiopsidaceae 29158	29	0.119405
3	1TableAHW	Family	Coleofasciculaceae 23353	18	0.0741137
3	1TableAHW	Family	Dermabacteraceae	5	0.0205871
3	1TableAHW	Family	Dermatophilaceae 390796	5	0.0205871
3	1TableAHW	Family	Enterobacteriaceae A	8	0.0329394
3	1TableAHW	Family	Flavobacteriaceae	164	0.675258
3	1TableAHW	Family	Fusobacteriaceae 993521	3	0.0123523
3	1TableAHW	Family	Gemmataceae	3	0.0123523
3	1TableAHW	Family	Hymenobacteraceae	4	0.0164697
3	1TableAHW	Family	Lachnospiraceae	9	0.0370569
3	1TableAHW	Family	Legionellaceae A	25	0.102936
3	1TableAHW	Family	Marinilabiliaceae	73	0.300572
3	1TableAHW	Family	Micavibrionaceae	378	1.55639
3	1TableAHW	Family	Microbacteriaceae	15	0.0617614
3	1TableAHW	Family	Micrococcaceae	49	0.201754
3	1TableAHW	Family	Moraxellaceae	10718	44.1306
3	1TableAHW	Family	Mycobacteriaceae	17	0.0699963
3	1TableAHW	Family	Neisseriaceae 563222	20	0.0823486
3	1TableAHW	Family	Nevskiaceae	10	0.0411743
3	1TableAHW	Family	Opitutaceae	7	0.028822
3	1TableAHW	Family	Pasteurellaceae	5	0.0205871
3	1TableAHW	Family	Peredibacteraceae	203	0.835838
3	1TableAHW	Family	Propionibacteriaceae	103	0.424095
3	1TableAHW	Family	Pseudomonadaceae	1873	7.71194
3	1TableAHW	Family	Rhizobiaceae A 499470	19	0.0782312
3	1TableAHW	Family	Rhizobiaceae A 500098	7	0.028822
3	1TableAHW	Family	Rhizobiaceae A 500471	1958	8.06193
3	1TableAHW	Family	Rhizobiaceae A 501059	91	0.374686
3	1TableAHW	Family	Rhizobiaceae A 501550	7	0.028822
3	1TableAHW	Family	Rhodobacteraceae	407	1.67579
3	1TableAHW	Family	SG-bin7	44	0.181167
3	1TableAHW	Family	Salinicoccaceae	4	0.0164697
3	1TableAHW	Family	Shewanellaceae 666538	7	0.028822
3	1TableAHW	Family	Sphingobacteriaceae	288	1.18582
3	1TableAHW	Family	Sphingomonadaceae	1084	4.46329
3	1TableAHW	Family	Spirosomaceae	11	0.0452917
3	1TableAHW	Family	Staphylococcaceae	46	0.189402
3	1TableAHW	Family	Streptococcaceae	42	0.172932
3	1TableAHW	Family	Trueperaceae	6	0.0247046
3	1TableAHW	Family	UBA2020	34	0.139993
3	1TableAHW	Family	UBA6776	3	0.0123523
3	1TableAHW	Family	Unclassified	121	0.498209
3	1TableAHW	Family	Verrucomicrobiaceae	4	0.0164697
3	1TableAHW	Family	Weeksellaceae	1056	4.34801
3	1TableAHW	Family	Xanthomonadaceae 616009	1313	5.40618
3	1TableAHW	Genus	Abiotrophia	4	0.0164697
3	1TableAHW	Genus	Achromobacter	25	0.102936
3	1TableAHW	Genus	Acidovorax A	38	0.156462
3	1TableAHW	Genus	Acinetobacter	10249	42.1995
3	1TableAHW	Genus	Aeromonas	8	0.0329394
3	1TableAHW	Genus	Agrobacterium	1958	8.06193
3	1TableAHW	Genus	Aureimonas A 501505	7	0.028822
3	1TableAHW	Genus	Bacteriovorax	26	0.107053
3	1TableAHW	Genus	Bdellovibrio	140	0.57644
3	1TableAHW	Genus	Blautia A 141781	6	0.0247046
3	1TableAHW	Genus	Bosea	13	0.0535266
3	1TableAHW	Genus	Brachybacterium	5	0.0205871
3	1TableAHW	Genus	Brevundimonas	1070	4.40565
3	1TableAHW	Genus	Camelimonas	24	0.0988183
3	1TableAHW	Genus	Caulobacter 487784	54	0.222341
3	1TableAHW	Genus	Cellvibrio	711	2.92749
3	1TableAHW	Genus	Chroococcidiopsis 29153	29	0.119405
3	1TableAHW	Genus	Chryseobacterium 796614	211	0.868778
3	1TableAHW	Genus	Chryseobacterium 796661	421	1.73344
3	1TableAHW	Genus	Comamonas F 589250	326	1.34228
3	1TableAHW	Genus	Corynebacterium	11	0.0452917
3	1TableAHW	Genus	Cutibacterium	98	0.403508
3	1TableAHW	Genus	Dyadobacter 906046	11	0.0452917
3	1TableAHW	Genus	Empedobacter 790298	162	0.667024
3	1TableAHW	Genus	Erwinia B 680537	8	0.0329394
3	1TableAHW	Genus	Falsirhodobacter	226	0.930539
3	1TableAHW	Genus	Flavobacterium	164	0.675258
3	1TableAHW	Genus	Fusobacterium C	3	0.0123523
3	1TableAHW	Genus	Globicatella	15	0.0617614
3	1TableAHW	Genus	Haemophilus D 736121	5	0.0205871
3	1TableAHW	Genus	Hydrocarboniphaga	4	0.0164697
3	1TableAHW	Genus	Hymenobacter 910554	4	0.0164697
3	1TableAHW	Genus	J124	3	0.0123523
3	1TableAHW	Genus	JC017	73	0.300572
3	1TableAHW	Genus	Jeotgalicoccus A 310962	4	0.0164697
3	1TableAHW	Genus	Kaistella	214	0.88113
3	1TableAHW	Genus	Kocuria	24	0.0988183
3	1TableAHW	Genus	Kytococcus	5	0.0205871
3	1TableAHW	Genus	Legionella D	12	0.0494091
3	1TableAHW	Genus	Limnoglobus	3	0.0123523
3	1TableAHW	Genus	Massilia	128	0.527031
3	1TableAHW	Genus	Mediterraneibacter A 155507	3	0.0123523
3	1TableAHW	Genus	Methylobacterium	828	3.40923
3	1TableAHW	Genus	Micavibrio B 508655	151	0.621732
3	1TableAHW	Genus	Micavibrio B 508717	196	0.807016
3	1TableAHW	Genus	Micrococcus	13	0.0535266
3	1TableAHW	Genus	Moheibacter	2	0.00823486
3	1TableAHW	Genus	Neisseria 563205	20	0.0823486
3	1TableAHW	Genus	Nesterenkonia	12	0.0494091
3	1TableAHW	Genus	Novosphingobium 485351	211	0.868778
3	1TableAHW	Genus	Paracoccus	150	0.617614
3	1TableAHW	Genus	Pararheinheimera	429	1.76638
3	1TableAHW	Genus	Pararhizobium	22	0.0905834
3	1TableAHW	Genus	Pauljensenia	4	0.0164697
3	1TableAHW	Genus	Pedobacter 887417	94	0.387038
3	1TableAHW	Genus	Peredibacter	203	0.835838
3	1TableAHW	Genus	Phenylobacterium	15	0.0617614
3	1TableAHW	Genus	Pigmentiphaga	38	0.156462
3	1TableAHW	Genus	Poseidonocella 488769	6	0.0247046
3	1TableAHW	Genus	Propionicimonas	5	0.0205871
3	1TableAHW	Genus	Pseudogemmobacter	25	0.102936
3	1TableAHW	Genus	Pseudomonas B 650451	37	0.152345
3	1TableAHW	Genus	Pseudomonas E 647464	1600	6.58789
3	1TableAHW	Genus	Pseudomonas E 648040	192	0.790546
3	1TableAHW	Genus	Pseudoxanthomonas A 615337	9	0.0370569
3	1TableAHW	Genus	Rariglobus	7	0.028822
3	1TableAHW	Genus	Rhizobium A 500098	7	0.028822
3	1TableAHW	Genus	Rhodococcus C 375139	6	0.0247046
3	1TableAHW	Genus	Roseomonas A 507133	22	0.0905834
3	1TableAHW	Genus	Roseomonas A 507200	37	0.152345
3	1TableAHW	Genus	SG-bin7	44	0.181167
3	1TableAHW	Genus	SIO2C1	18	0.0741137
3	1TableAHW	Genus	Sandaracinobacter	17	0.0699963
3	1TableAHW	Genus	Shewanella	7	0.028822
3	1TableAHW	Genus	Shinella	16	0.0658789
3	1TableAHW	Genus	Solimonas A 608421	6	0.0247046
3	1TableAHW	Genus	Sphingobacterium	194	0.798781
3	1TableAHW	Genus	Sphingobium A 485959	269	1.10759
3	1TableAHW	Genus	Sphingomonas L 486704	582	2.39634
3	1TableAHW	Genus	Staphylococcus	46	0.189402
3	1TableAHW	Genus	Stenotrophomonas A 615274	1304	5.36913
3	1TableAHW	Genus	Streptococcus	42	0.172932
3	1TableAHW	Genus	Truepera	6	0.0247046
3	1TableAHW	Genus	UBA1573	15	0.0617614
3	1TableAHW	Genus	UBA2020	34	0.139993
3	1TableAHW	Genus	UBA6145	16	0.0658789
3	1TableAHW	Genus	Unclassified	821	3.38041
3	1TableAHW	Genus	VFKE01	4	0.0164697
3	1TableAHW	Species	Abiotrophia defectiva	4	0.0164697
3	1TableAHW	Species	Achromobacter denitrificans 593100	25	0.102936
3	1TableAHW	Species	Acidovorax A sp001424265	9	0.0370569
3	1TableAHW	Species	Acinetobacter johnsonii	3836	15.7945
3	1TableAHW	Species	Acinetobacter junii	43	0.177049
3	1TableAHW	Species	Acinetobacter schindleri	5	0.0205871
3	1TableAHW	Species	Acinetobacter towneri A	525	2.16165
3	1TableAHW	Species	Acinetobacter ursingii	889	3.66039
3	1TableAHW	Species	Aureimonas A 501505 altamirensis	7	0.028822
3	1TableAHW	Species	Bacteriovorax stolpii	26	0.107053
3	1TableAHW	Species	Bdellovibrio bacteriovorus E	140	0.57644
3	1TableAHW	Species	Brevundimonas diminuta	820	3.37629
3	1TableAHW	Species	Brevundimonas nasdae A 487984	115	0.473504
3	1TableAHW	Species	Brevundimonas terrae	135	0.555853
3	1TableAHW	Species	Camelimonas fluminis	24	0.0988183
3	1TableAHW	Species	Cellvibrio sp000263355	711	2.92749
3	1TableAHW	Species	Chryseobacterium hispanicum	421	1.73344
3	1TableAHW	Species	Comamonas F 589250 aquatica	40	0.164697
3	1TableAHW	Species	Comamonas F 589250 terrigena	101	0.41586
3	1TableAHW	Species	Comamonas F 589250 tsuruhatensis	92	0.378803
3	1TableAHW	Species	Corynebacterium otitidis	11	0.0452917
3	1TableAHW	Species	Cutibacterium acnes	98	0.403508
3	1TableAHW	Species	Erwinia B 680537 gerundensis	8	0.0329394
3	1TableAHW	Species	Falsirhodobacter deserti	226	0.930539
3	1TableAHW	Species	Flavobacterium akiainvivens	8	0.0329394
3	1TableAHW	Species	Flavobacterium cyanobacteriorum	60	0.247046
3	1TableAHW	Species	Flavobacterium microcysteis	37	0.152345
3	1TableAHW	Species	Flavobacterium sp012911565	16	0.0658789
3	1TableAHW	Species	Flavobacterium ummariense	10	0.0411743
3	1TableAHW	Species	Hydrocarboniphaga effusa	4	0.0164697
3	1TableAHW	Species	J124 sp003694355	3	0.0123523
3	1TableAHW	Species	JC017 sp004296775	73	0.300572
3	1TableAHW	Species	Kytococcus sedentarius	5	0.0205871
3	1TableAHW	Species	Mediterraneibacter A 155507 cottocaccae	3	0.0123523
3	1TableAHW	Species	Methylobacterium variabile	44	0.181167
3	1TableAHW	Species	Micavibrio B 508717 sp002423285	196	0.807016
3	1TableAHW	Species	Moheibacter sediminis	2	0.00823486
3	1TableAHW	Species	Nesterenkonia lacusekhoensis	12	0.0494091
3	1TableAHW	Species	Pararheinheimera tangshanensis	429	1.76638
3	1TableAHW	Species	Peredibacter starrii	6	0.0247046
3	1TableAHW	Species	Pigmentiphaga litoralis	38	0.156462
3	1TableAHW	Species	Propionicimonas paludicola	5	0.0205871
3	1TableAHW	Species	Pseudomonas B 650451 rhizoryzae	37	0.152345
3	1TableAHW	Species	Pseudomonas E 648040 alcaligenes	94	0.387038
3	1TableAHW	Species	Pseudoxanthomonas A 615337 mexicana A	9	0.0370569
3	1TableAHW	Species	Rariglobus hedericola	7	0.028822
3	1TableAHW	Species	Roseomonas A 507133 rosea	22	0.0905834
3	1TableAHW	Species	SG-bin7 sp002083485	44	0.181167
3	1TableAHW	Species	SIO2C1 sp010672925	18	0.0741137
3	1TableAHW	Species	Sandaracinobacter sibiricus	17	0.0699963
3	1TableAHW	Species	Solimonas A 608421 fluminis	6	0.0247046
3	1TableAHW	Species	Sphingobacterium cladoniae	16	0.0658789
3	1TableAHW	Species	Sphingobacterium nematocida	82	0.337629
3	1TableAHW	Species	Sphingobium A 485959 limneticum	133	0.547618
3	1TableAHW	Species	Sphingobium A 485959 yanoikuyae	136	0.55997
3	1TableAHW	Species	Stenotrophomonas A 615274 bentonitica	51	0.209989
3	1TableAHW	Species	Stenotrophomonas A 615274 nitritireducens A 614483	18	0.0741137
3	1TableAHW	Species	Streptococcus constellatus	12	0.0494091
3	1TableAHW	Species	Truepera radiovictrix	6	0.0247046
3	1TableAHW	Species	UBA2020 sp004297545	34	0.139993
3	1TableAHW	Species	UBA6145 sp009926935	16	0.0658789
3	1TableAHW	Species	Unclassified	14263	58.7269
3	1TableAHW	Species	VFKE01 sp009885695	4	0.0164697
4	1GlassBHW	Kingdom	Bacteria	42200	100
4	1GlassBHW	Phylum	Acidobacteriota	975	2.30137
4	1GlassBHW	Phylum	Actinobacteriota	7869	18.5739
4	1GlassBHW	Phylum	Bacteroidota	8451	19.9476
4	1GlassBHW	Phylum	Chloroflexota	235	0.55469
4	1GlassBHW	Phylum	Cyanobacteria	7371	17.3984
4	1GlassBHW	Phylum	Firmicutes A	320	0.755323
4	1GlassBHW	Phylum	Firmicutes D	1299	3.06614
4	1GlassBHW	Phylum	Fusobacteriota	373	0.880423
4	1GlassBHW	Phylum	Gemmatimonadota	549	1.29585
4	1GlassBHW	Phylum	Planctomycetota	208	0.49096
4	1GlassBHW	Phylum	Proteobacteria	14106	33.2956
4	1GlassBHW	Phylum	Unclassified	610	1.43983
4	1GlassBHW	Class	Actinomycetia	7869	18.5739
4	1GlassBHW	Class	Alphaproteobacteria	9610	22.6833
4	1GlassBHW	Class	Anaerolineae	235	0.55469
4	1GlassBHW	Class	Bacilli	1299	3.06614
4	1GlassBHW	Class	Bacteroidia	8451	19.9476
4	1GlassBHW	Class	Blastocatellia	975	2.30137
4	1GlassBHW	Class	Clostridia 258483	320	0.755323
4	1GlassBHW	Class	Cyanobacteriia	7371	17.3984
4	1GlassBHW	Class	Fusobacteriia	373	0.880423
4	1GlassBHW	Class	Gammaproteobacteria	4496	10.6123
4	1GlassBHW	Class	Gemmatimonadetes	549	1.29585
4	1GlassBHW	Class	Planctomycetia	208	0.49096
4	1GlassBHW	Class	Unclassified	610	1.43983
4	1GlassBHW	Order	Acetobacterales	51	0.12038
4	1GlassBHW	Order	Actinomycetales	349	0.823774
4	1GlassBHW	Order	Aggregatilineales	235	0.55469
4	1GlassBHW	Order	Azospirillales 507929	165	0.389463
4	1GlassBHW	Order	Bacteroidales	6425	15.1655
4	1GlassBHW	Order	Burkholderiales 597441	81	0.191191
4	1GlassBHW	Order	Caulobacterales	30	0.0708115
4	1GlassBHW	Order	Chitinophagales	97	0.228957
4	1GlassBHW	Order	Cyanobacteriales	7371	17.3984
4	1GlassBHW	Order	Enterobacterales A 737866	507	1.19671
4	1GlassBHW	Order	Flavobacteriales 877923	1929	4.55318
4	1GlassBHW	Order	Fusobacteriales 993521	373	0.880423
4	1GlassBHW	Order	Gemmatales	208	0.49096
4	1GlassBHW	Order	Gemmatimonadales	549	1.29585
4	1GlassBHW	Order	Kiloniellales	21	0.049568
4	1GlassBHW	Order	Lactobacillales	500	1.18019
4	1GlassBHW	Order	Mycobacteriales	1401	3.3069
4	1GlassBHW	Order	Propionibacteriales	6119	14.4432
4	1GlassBHW	Order	Pseudomonadales 650611	1554	3.66804
4	1GlassBHW	Order	Pseudomonadales 660879	1969	4.64759
4	1GlassBHW	Order	Pyrinomonadales	975	2.30137
4	1GlassBHW	Order	Rhizobiales A 500471	120	0.283246
4	1GlassBHW	Order	Rhizobiales A 501058	419	0.989001
4	1GlassBHW	Order	Rhizobiales A 501396	615	1.45164
4	1GlassBHW	Order	Rhizobiales A 504705	1389	3.27857
4	1GlassBHW	Order	Rhodobacterales	203	0.479158
4	1GlassBHW	Order	Sphingomonadales	6154	14.5258
4	1GlassBHW	Order	Staphylococcales	799	1.88595
4	1GlassBHW	Order	TMED127	396	0.934712
4	1GlassBHW	Order	Tissierellales	320	0.755323
4	1GlassBHW	Order	Unclassified	657	1.55077
4	1GlassBHW	Order	Xanthomonadales 616009	385	0.908748
4	1GlassBHW	Family	A4b	235	0.55469
4	1GlassBHW	Family	Acetobacteraceae	51	0.12038
4	1GlassBHW	Family	Azospirillaceae 507917	165	0.389463
4	1GlassBHW	Family	Bacteroidaceae	5590	13.1945
4	1GlassBHW	Family	Beijerinckiaceae	1389	3.27857
4	1GlassBHW	Family	Blastocatellaceae 430966	975	2.30137
4	1GlassBHW	Family	Caulobacteraceae	30	0.0708115
4	1GlassBHW	Family	Chitinophagaceae 929731	97	0.228957
4	1GlassBHW	Family	Chroococcidiopsidaceae 29158	7345	17.337
4	1GlassBHW	Family	DSM-21159	21	0.049568
4	1GlassBHW	Family	Enterobacteriaceae A	322	0.760043
4	1GlassBHW	Family	Fusobacteriaceae 993521	373	0.880423
4	1GlassBHW	Family	Gemmataceae	208	0.49096
4	1GlassBHW	Family	Gemmatimonadaceae	549	1.29585
4	1GlassBHW	Family	Marinilabiliaceae	835	1.97092
4	1GlassBHW	Family	Micrococcaceae	349	0.823774
4	1GlassBHW	Family	Micromonosporaceae	118	0.278525
4	1GlassBHW	Family	Moraxellaceae	1969	4.64759
4	1GlassBHW	Family	Mycobacteriaceae	1283	3.02837
4	1GlassBHW	Family	Neisseriaceae 563222	81	0.191191
4	1GlassBHW	Family	Pasteurellaceae	185	0.436671
4	1GlassBHW	Family	Peptoniphilaceae	320	0.755323
4	1GlassBHW	Family	Propionibacteriaceae	6119	14.4432
4	1GlassBHW	Family	Pseudomonadaceae	1554	3.66804
4	1GlassBHW	Family	Rhizobiaceae A 499470	615	1.45164
4	1GlassBHW	Family	Rhizobiaceae A 500471	120	0.283246
4	1GlassBHW	Family	Rhizobiaceae A 501058	419	0.989001
4	1GlassBHW	Family	Rhodobacteraceae	203	0.479158
4	1GlassBHW	Family	Sphingomonadaceae	6154	14.5258
4	1GlassBHW	Family	Staphylococcaceae	799	1.88595
4	1GlassBHW	Family	Streptococcaceae	500	1.18019
4	1GlassBHW	Family	TMED127	396	0.934712
4	1GlassBHW	Family	Unclassified	683	1.61214
4	1GlassBHW	Family	Weeksellaceae	1929	4.55318
4	1GlassBHW	Family	Xanthomonadaceae 616009	385	0.908748
4	1GlassBHW	Genus	Acinetobacter	1739	4.10471
4	1GlassBHW	Genus	Actinoplanes	118	0.278525
4	1GlassBHW	Genus	Agrobacterium	120	0.283246
4	1GlassBHW	Genus	Aliterella	949	2.24
4	1GlassBHW	Genus	Anaerococcus	240	0.566492
4	1GlassBHW	Genus	Blastocatella	975	2.30137
4	1GlassBHW	Genus	Brevundimonas	30	0.0708115
4	1GlassBHW	Genus	Chryseobacterium 796614	402	0.948874
4	1GlassBHW	Genus	Chryseobacterium 796661	1513	3.57126
4	1GlassBHW	Genus	Corynebacterium	168	0.396544
4	1GlassBHW	Genus	Cutibacterium	6119	14.4432
4	1GlassBHW	Genus	Finegoldia	80	0.188831
4	1GlassBHW	Genus	Fodinicurvata	21	0.049568
4	1GlassBHW	Genus	Fusobacterium C	373	0.880423
4	1GlassBHW	Genus	Haemophilus D 735815	185	0.436671
4	1GlassBHW	Genus	JAABRT01	549	1.29585
4	1GlassBHW	Genus	JC017	835	1.97092
4	1GlassBHW	Genus	Lawsonella	735	1.73488
4	1GlassBHW	Genus	Mesorhizobium F 498388	615	1.45164
4	1GlassBHW	Genus	Methylobacterium	1389	3.27857
4	1GlassBHW	Genus	Micrococcus	98	0.231318
4	1GlassBHW	Genus	Nesterenkonia	218	0.514564
4	1GlassBHW	Genus	Phytobacter	322	0.760043
4	1GlassBHW	Genus	Prevotella	5590	13.1945
4	1GlassBHW	Genus	Pseudomonas B 650451	746	1.76085
4	1GlassBHW	Genus	Pseudomonas E 647464	535	1.26281
4	1GlassBHW	Genus	Pseudomonas E 650325	273	0.644385
4	1GlassBHW	Genus	Rhizobium A 501058	419	0.989001
4	1GlassBHW	Genus	Rhodococcus C 375578	380	0.896946
4	1GlassBHW	Genus	Rothia	33	0.0778926
4	1GlassBHW	Genus	Rubellimicrobium	203	0.479158
4	1GlassBHW	Genus	Skermanella	165	0.389463
4	1GlassBHW	Genus	Sphingomonas L 486704	6154	14.5258
4	1GlassBHW	Genus	Staphylococcus	799	1.88595
4	1GlassBHW	Genus	Streptococcus	500	1.18019
4	1GlassBHW	Genus	UBA6055	235	0.55469
4	1GlassBHW	Genus	Unclassified	8156	19.2513
4	1GlassBHW	Genus	Xanthomonas A 614439	385	0.908748
4	1GlassBHW	Species	Acinetobacter baumannii	181	0.427229
4	1GlassBHW	Species	Acinetobacter johnsonii	1000	2.36038
4	1GlassBHW	Species	Acinetobacter ursingii	72	0.169948
4	1GlassBHW	Species	Anaerococcus nagyae	219	0.516924
4	1GlassBHW	Species	Anaerococcus octavius	21	0.049568
4	1GlassBHW	Species	Blastocatella fastidiosa	975	2.30137
4	1GlassBHW	Species	Brevundimonas diminuta	30	0.0708115
4	1GlassBHW	Species	Chryseobacterium hispanicum	1513	3.57126
4	1GlassBHW	Species	Corynebacterium jeikeium	22	0.0519284
4	1GlassBHW	Species	Cutibacterium acnes	5961	14.0702
4	1GlassBHW	Species	Cutibacterium namnetense	158	0.372941
4	1GlassBHW	Species	Finegoldia magna H	80	0.188831
4	1GlassBHW	Species	Fusobacterium C gonidiaformans	373	0.880423
4	1GlassBHW	Species	Haemophilus D 735815 pittmaniae	43	0.101496
4	1GlassBHW	Species	JAABRT01 sp011390935	549	1.29585
4	1GlassBHW	Species	JC017 sp004296775	835	1.97092
4	1GlassBHW	Species	Mesorhizobium F 498388 terrae	615	1.45164
4	1GlassBHW	Species	Methylobacterium sp001424705	1389	3.27857
4	1GlassBHW	Species	Nesterenkonia lacusekhoensis	218	0.514564
4	1GlassBHW	Species	Phytobacter diazotrophicus	322	0.760043
4	1GlassBHW	Species	Prevotella copri	4341	10.2464
4	1GlassBHW	Species	Prevotella hominis	1249	2.94812
4	1GlassBHW	Species	Pseudomonas B 650451 rhizoryzae	746	1.76085
4	1GlassBHW	Species	Pseudomonas E 650325 peli	273	0.644385
4	1GlassBHW	Species	Rothia dentocariosa	33	0.0778926
4	1GlassBHW	Species	Rubellimicrobium aerolatum	203	0.479158
4	1GlassBHW	Species	Skermanella aerolata	165	0.389463
4	1GlassBHW	Species	Unclassified	20780	49.0488
5	1GlassAHW	Kingdom	Bacteria	40749	100
5	1GlassAHW	Phylum	Acidobacteriota	107	0.262487
5	1GlassAHW	Phylum	Actinobacteriota	22433	55.0314
5	1GlassAHW	Phylum	Bacteroidota	2411	5.91453
5	1GlassAHW	Phylum	Deinococcota	12	0.0294377
5	1GlassAHW	Phylum	Firmicutes A	292	0.716318
5	1GlassAHW	Phylum	Firmicutes C	10	0.0245314
5	1GlassAHW	Phylum	Firmicutes D	2933	7.19507
5	1GlassAHW	Phylum	Gemmatimonadota	26	0.0637818
5	1GlassAHW	Phylum	Proteobacteria	10997	26.9772
5	1GlassAHW	Phylum	Unclassified	1543	3.7852
5	1GlassAHW	Class	Actinomycetia	22141	54.3151
5	1GlassAHW	Class	Alphaproteobacteria	1170	2.87018
5	1GlassAHW	Class	Bacilli	2933	7.19507
5	1GlassAHW	Class	Bacteroidia	2411	5.91453
5	1GlassAHW	Class	Blastocatellia	107	0.262487
5	1GlassAHW	Class	Clostridia 258483	292	0.716318
5	1GlassAHW	Class	Deinococci	12	0.0294377
5	1GlassAHW	Class	Gammaproteobacteria	9827	24.1071
5	1GlassAHW	Class	Gemmatimonadetes	26	0.0637818
5	1GlassAHW	Class	Negativicutes	10	0.0245314
5	1GlassAHW	Class	Thermoleophilia	292	0.716318
5	1GlassAHW	Class	Unclassified	1543	3.7852
5	1GlassAHW	Order	Acetobacterales	252	0.618193
5	1GlassAHW	Order	Actinomycetales	1738	4.26357
5	1GlassAHW	Order	Bacillales A	302	0.74085
5	1GlassAHW	Order	Bacteroidales	1628	3.99372
5	1GlassAHW	Order	Burkholderiales 592522	32	0.0785006
5	1GlassAHW	Order	Burkholderiales 592524	122	0.299284
5	1GlassAHW	Order	Burkholderiales 597441	261	0.640271
5	1GlassAHW	Order	Caulobacterales	147	0.360612
5	1GlassAHW	Order	Cytophagales	378	0.927289
5	1GlassAHW	Order	Deinococcales	12	0.0294377
5	1GlassAHW	Order	Enterobacterales A 737866	13	0.0318909
5	1GlassAHW	Order	Flavobacteriales 877923	308	0.755569
5	1GlassAHW	Order	Gemmatimonadales	26	0.0637818
5	1GlassAHW	Order	Lactobacillales	499	1.22412
5	1GlassAHW	Order	Legionellales A	12	0.0294377
5	1GlassAHW	Order	Mycobacteriales	4863	11.9296
5	1GlassAHW	Order	Propionibacteriales	15540	38.1219
5	1GlassAHW	Order	Pseudomonadales 641030	306	0.750662
5	1GlassAHW	Order	Pseudomonadales 650611	1795	4.4034
5	1GlassAHW	Order	Pseudomonadales 660879	6573	16.1245
5	1GlassAHW	Order	Pyrinomonadales	107	0.262487
5	1GlassAHW	Order	Rhizobiales A 500471	26	0.0637818
5	1GlassAHW	Order	Rhizobiales A 504705	441	1.08184
5	1GlassAHW	Order	Rhodobacterales	304	0.745756
5	1GlassAHW	Order	Solirubrobacterales	292	0.716318
5	1GlassAHW	Order	Sphingobacteriales	97	0.237955
5	1GlassAHW	Order	Staphylococcales	2132	5.2301
5	1GlassAHW	Order	Tissierellales	292	0.716318
5	1GlassAHW	Order	Unclassified	1543	3.7852
5	1GlassAHW	Order	Veillonellales	10	0.0245314
5	1GlassAHW	Order	Xanthomonadales 616009	713	1.74909
5	1GlassAHW	Family	Acetobacteraceae	252	0.618193
5	1GlassAHW	Family	Actinomycetaceae	7	0.017172
5	1GlassAHW	Family	Beijerinckiaceae	359	0.880679
5	1GlassAHW	Family	Blastocatellaceae 430966	107	0.262487
5	1GlassAHW	Family	Burkholderiaceae A 574758	122	0.299284
5	1GlassAHW	Family	Burkholderiaceae A 592522	32	0.0785006
5	1GlassAHW	Family	Carnobacteriaceae	40	0.0981258
5	1GlassAHW	Family	Caulobacteraceae	147	0.360612
5	1GlassAHW	Family	Deinococcaceae	12	0.0294377
5	1GlassAHW	Family	Dermabacteraceae	699	1.71475
5	1GlassAHW	Family	Dialisteraceae	10	0.0245314
5	1GlassAHW	Family	Gemmatimonadaceae	26	0.0637818
5	1GlassAHW	Family	Halomonadaceae 641030	306	0.750662
5	1GlassAHW	Family	Legionellaceae A	12	0.0294377
5	1GlassAHW	Family	Marinilabiliaceae	1628	3.99372
5	1GlassAHW	Family	Microbacteriaceae	178	0.43666
5	1GlassAHW	Family	Micrococcaceae	854	2.09499
5	1GlassAHW	Family	Moraxellaceae	6573	16.1245
5	1GlassAHW	Family	Mycobacteriaceae	4598	11.2796
5	1GlassAHW	Family	Neisseriaceae 563222	261	0.640271
5	1GlassAHW	Family	Pasteurellaceae	13	0.0318909
5	1GlassAHW	Family	Peptoniphilaceae	292	0.716318
5	1GlassAHW	Family	Planococcaceae	302	0.74085
5	1GlassAHW	Family	Propionibacteriaceae	15540	38.1219
5	1GlassAHW	Family	Pseudomonadaceae	1795	4.4034
5	1GlassAHW	Family	Pseudonocardiaceae	265	0.650083
5	1GlassAHW	Family	Rhizobiaceae A 500471	26	0.0637818
5	1GlassAHW	Family	Rhodobacteraceae	304	0.745756
5	1GlassAHW	Family	Sphingobacteriaceae	97	0.237955
5	1GlassAHW	Family	Spirosomaceae	378	0.927289
5	1GlassAHW	Family	Staphylococcaceae	2132	5.2301
5	1GlassAHW	Family	Streptococcaceae	459	1.12599
5	1GlassAHW	Family	Unclassified	1835	4.50152
5	1GlassAHW	Family	Weeksellaceae	308	0.755569
5	1GlassAHW	Family	Xanthobacteraceae 503485	82	0.201158
5	1GlassAHW	Family	Xanthomonadaceae 616009	713	1.74909
5	1GlassAHW	Genus	Acinetobacter	4850	11.8978
5	1GlassAHW	Genus	Actinomyces	7	0.017172
5	1GlassAHW	Genus	Agrobacterium	26	0.0637818
5	1GlassAHW	Genus	Alloiococcus	40	0.0981258
5	1GlassAHW	Genus	Aquabacter	82	0.201158
5	1GlassAHW	Genus	Brachybacterium	699	1.71475
5	1GlassAHW	Genus	Brevundimonas	85	0.208517
5	1GlassAHW	Genus	Caulobacter 487784	62	0.152095
5	1GlassAHW	Genus	Chryseobacterium 796614	10	0.0245314
5	1GlassAHW	Genus	Chryseobacterium 796661	298	0.731037
5	1GlassAHW	Genus	Corynebacterium	1955	4.7959
5	1GlassAHW	Genus	Cutibacterium	15540	38.1219
5	1GlassAHW	Genus	Deinococcus B	12	0.0294377
5	1GlassAHW	Genus	Dialister	10	0.0245314
5	1GlassAHW	Genus	Falsirhodobacter	284	0.696693
5	1GlassAHW	Genus	Finegoldia	263	0.645177
5	1GlassAHW	Genus	Haemophilus D 735815	13	0.0318909
5	1GlassAHW	Genus	JAABRT01	26	0.0637818
5	1GlassAHW	Genus	JC017	1628	3.99372
5	1GlassAHW	Genus	Kocuria	402	0.986164
5	1GlassAHW	Genus	Kurthia	302	0.74085
5	1GlassAHW	Genus	Lawsonella	2643	6.48366
5	1GlassAHW	Genus	Legionella D	12	0.0294377
5	1GlassAHW	Genus	Microbacterium A 383312	178	0.43666
5	1GlassAHW	Genus	Micrococcus	430	1.05485
5	1GlassAHW	Genus	Microvirga	359	0.880679
5	1GlassAHW	Genus	Neisseria 563205	252	0.618193
5	1GlassAHW	Genus	Paracoccus	20	0.0490629
5	1GlassAHW	Genus	Peptoniphilus A	29	0.0711412
5	1GlassAHW	Genus	Pseudomonas A	161	0.394956
5	1GlassAHW	Genus	Pseudomonas B 650451	11	0.0269846
5	1GlassAHW	Genus	Pseudomonas E 647464	1397	3.42704
5	1GlassAHW	Genus	Pseudomonas E 648040	226	0.554411
5	1GlassAHW	Genus	Pseudonocardia	178	0.43666
5	1GlassAHW	Genus	Rothia	22	0.0539692
5	1GlassAHW	Genus	Saccharopolyspora D 379422	87	0.213424
5	1GlassAHW	Genus	Sphingobacterium	97	0.237955
5	1GlassAHW	Genus	Spirosoma	378	0.927289
5	1GlassAHW	Genus	Staphylococcus	2132	5.2301
5	1GlassAHW	Genus	Stenotrophomonas A 615274	713	1.74909
5	1GlassAHW	Genus	Streptococcus	459	1.12599
5	1GlassAHW	Genus	Tepidimonas	32	0.0785006
5	1GlassAHW	Genus	Unclassified	4354	10.681
5	1GlassAHW	Species	Acinetobacter baumannii	44	0.107938
5	1GlassAHW	Species	Acinetobacter johnsonii	1462	3.5865
5	1GlassAHW	Species	Acinetobacter ursingii	1835	4.50152
5	1GlassAHW	Species	Actinomyces dentalis	7	0.017172
5	1GlassAHW	Species	Alloiococcus otitis	40	0.0981258
5	1GlassAHW	Species	Aquabacter cavernae	82	0.201158
5	1GlassAHW	Species	Brevundimonas diminuta	26	0.0637818
5	1GlassAHW	Species	Brevundimonas nasdae A 487984	5	0.0122657
5	1GlassAHW	Species	Brevundimonas terrae	54	0.13247
5	1GlassAHW	Species	Chryseobacterium hispanicum	298	0.731037
5	1GlassAHW	Species	Corynebacterium glucuronolyticum	198	0.485723
5	1GlassAHW	Species	Corynebacterium jeikeium	98	0.240408
5	1GlassAHW	Species	Cutibacterium acnes	15097	37.0351
5	1GlassAHW	Species	Cutibacterium granulosum	397	0.973899
5	1GlassAHW	Species	Deinococcus B geothermalis	12	0.0294377
5	1GlassAHW	Species	Dialister sp900543165	10	0.0245314
5	1GlassAHW	Species	Falsirhodobacter deserti	284	0.696693
5	1GlassAHW	Species	Finegoldia magna H	263	0.645177
5	1GlassAHW	Species	JAABRT01 sp011390935	26	0.0637818
5	1GlassAHW	Species	JC017 sp004296775	1628	3.99372
5	1GlassAHW	Species	Kocuria palustris	402	0.986164
5	1GlassAHW	Species	Microvirga flavescens	359	0.880679
5	1GlassAHW	Species	Pseudomonas A zhaodongensis	161	0.394956
5	1GlassAHW	Species	Pseudomonas B 650451 rhizoryzae	11	0.0269846
5	1GlassAHW	Species	Rothia sp001808955	22	0.0539692
5	1GlassAHW	Species	Saccharopolyspora rectivirgula	87	0.213424
5	1GlassAHW	Species	Stenotrophomonas A 615274 bentonitica	84	0.206064
5	1GlassAHW	Species	Tepidimonas fonticaldi	32	0.0785006
5	1GlassAHW	Species	Unclassified	17740	43.5188
6	2Palm	Kingdom	Bacteria	58079	100
6	2Palm	Phylum	Acidobacteriota	41	0.0705352
6	2Palm	Phylum	Actinobacteriota	22795	39.2159
6	2Palm	Phylum	Armatimonadota	2	0.00344074
6	2Palm	Phylum	Bacteroidota	1168	2.00939
6	2Palm	Phylum	Bdellovibrionota E	72	0.123867
6	2Palm	Phylum	Campylobacterota	57	0.0980611
6	2Palm	Phylum	Chloroflexota	78	0.134189
6	2Palm	Phylum	Cyanobacteria	4	0.00688148
6	2Palm	Phylum	Deinococcota	2	0.00344074
6	2Palm	Phylum	Firmicutes A	784	1.34877
6	2Palm	Phylum	Firmicutes C	1623	2.79216
6	2Palm	Phylum	Firmicutes D	21037	36.1914
6	2Palm	Phylum	Fusobacteriota	883	1.51909
6	2Palm	Phylum	Methylomirabilota	3	0.00516111
6	2Palm	Phylum	Myxococcota A 473307	3	0.00516111
6	2Palm	Phylum	Patescibacteria	287	0.493746
6	2Palm	Phylum	Planctomycetota	11	0.0189241
6	2Palm	Phylum	Proteobacteria	9182	15.7964
6	2Palm	Phylum	Spirochaetota	4	0.00688148
6	2Palm	Phylum	Unclassified	91	0.156554
6	2Palm	Class	Abditibacteria	2	0.00344074
6	2Palm	Class	Acidimicrobiia 401430	2	0.00344074
6	2Palm	Class	Acidobacteriae	4	0.00688148
6	2Palm	Class	Actinomycetia	22713	39.0748
6	2Palm	Class	Alphaproteobacteria	1286	2.2124
6	2Palm	Class	Bacilli	21037	36.1914
6	2Palm	Class	Bacteriovoracia	50	0.0860185
6	2Palm	Class	Bacteroidia	1168	2.00939
6	2Palm	Class	Bdellovibrionia A 473294	22	0.0378482
6	2Palm	Class	Blastocatellia	37	0.0636537
6	2Palm	Class	Campylobacteria	57	0.0980611
6	2Palm	Class	Chloroflexia	71	0.122146
6	2Palm	Class	Clostridia 258483	784	1.34877
6	2Palm	Class	Coriobacteriia	76	0.130748
6	2Palm	Class	Deinococci	2	0.00344074
6	2Palm	Class	Fusobacteriia	883	1.51909
6	2Palm	Class	Gammaproteobacteria	7896	13.584
6	2Palm	Class	JAEDAM01	20	0.0344074
6	2Palm	Class	Limnocylindria	7	0.0120426
6	2Palm	Class	Methylomirabilia	3	0.00516111
6	2Palm	Class	Negativicutes	1623	2.79216
6	2Palm	Class	Planctomycetia	11	0.0189241
6	2Palm	Class	Polyangia 463783	3	0.00516111
6	2Palm	Class	Saccharimonadia	267	0.459339
6	2Palm	Class	Sericytochromatia	4	0.00688148
6	2Palm	Class	Spirochaetia	4	0.00688148
6	2Palm	Class	Thermoleophilia	4	0.00688148
6	2Palm	Class	Unclassified	91	0.156554
6	2Palm	Order	Abditibacteriales	2	0.00344074
6	2Palm	Order	Absconditabacterales	8	0.013763
6	2Palm	Order	Acidimicrobiales	2	0.00344074
6	2Palm	Order	Acidobacteriales	4	0.00688148
6	2Palm	Order	Actinomycetales	11509	19.7997
6	2Palm	Order	BD1-5	12	0.0206445
6	2Palm	Order	Bacteriovoracales	50	0.0860185
6	2Palm	Order	Bacteroidales	939	1.61543
6	2Palm	Order	Bdellovibrionales	22	0.0378482
6	2Palm	Order	Brevibacillales	8	0.013763
6	2Palm	Order	Burkholderiales 592522	67	0.115265
6	2Palm	Order	Burkholderiales 592524	35	0.060213
6	2Palm	Order	Burkholderiales 595425	43	0.0739759
6	2Palm	Order	Burkholderiales 597441	1762	3.03129
6	2Palm	Order	Campylobacterales	57	0.0980611
6	2Palm	Order	Cardiobacteriales	18	0.0309667
6	2Palm	Order	Caulobacterales	252	0.433533
6	2Palm	Order	Chitinophagales	9	0.0154833
6	2Palm	Order	Chloroflexales 407288	30	0.0516111
6	2Palm	Order	Clostridiales	3	0.00516111
6	2Palm	Order	Coriobacteriales	76	0.130748
6	2Palm	Order	Cytophagales	2	0.00344074
6	2Palm	Order	Deinococcales	2	0.00344074
6	2Palm	Order	Enterobacterales A 737866	4473	7.69522
6	2Palm	Order	Erysipelotrichales	8	0.013763
6	2Palm	Order	Flavobacteriales 877923	205	0.352676
6	2Palm	Order	Fusobacteriales 993521	593	1.02018
6	2Palm	Order	Fusobacteriales 993777	290	0.498908
6	2Palm	Order	Geminicoccales	10	0.0172037
6	2Palm	Order	Haliangiales 463188	3	0.00516111
6	2Palm	Order	Lachnospirales	125	0.215046
6	2Palm	Order	Lactobacillales	14151	24.345
6	2Palm	Order	Limnocylindrales	7	0.0120426
6	2Palm	Order	Micavibrionales	15	0.0258056
6	2Palm	Order	Micropepsales	4	0.00688148
6	2Palm	Order	Mycobacteriales	1340	2.3053
6	2Palm	Order	Oscillospirales	5	0.00860185
6	2Palm	Order	Peptostreptococcales	92	0.158274
6	2Palm	Order	Pirellulales	11	0.0189241
6	2Palm	Order	Propionibacteriales	9859	16.9611
6	2Palm	Order	Pseudomonadales 641030	8	0.013763
6	2Palm	Order	Pseudomonadales 650611	45	0.0774167
6	2Palm	Order	Pseudomonadales 660879	927	1.59478
6	2Palm	Order	Pyrinomonadales	34	0.0584926
6	2Palm	Order	Rhizobiales A 500279	28	0.0481704
6	2Palm	Order	Rhizobiales A 500471	104	0.178919
6	2Palm	Order	Rhizobiales A 501059	28	0.0481704
6	2Palm	Order	Rhizobiales A 504705	71	0.122146
6	2Palm	Order	Rhodobacterales	597	1.02706
6	2Palm	Order	Rokubacteriales	3	0.00516111
6	2Palm	Order	Saccharimonadales	267	0.459339
6	2Palm	Order	Selenomonadales	98	0.168596
6	2Palm	Order	Solirubrobacterales	4	0.00688148
6	2Palm	Order	Sphingobacteriales	13	0.0223648
6	2Palm	Order	Sphingomonadales	170	0.292463
6	2Palm	Order	Staphylococcales	6870	11.8189
6	2Palm	Order	Streptomycetales 400645	5	0.00860185
6	2Palm	Order	TANB77	26	0.0447296
6	2Palm	Order	Thermomicrobiales	37	0.0636537
6	2Palm	Order	Tissierellales	533	0.916958
6	2Palm	Order	Treponematales	4	0.00688148
6	2Palm	Order	UBA7656	3	0.00516111
6	2Palm	Order	UBA7694	4	0.00688148
6	2Palm	Order	Unclassified	104	0.178919
6	2Palm	Order	Veillonellales	1525	2.62357
6	2Palm	Order	Xanthomonadales 616009	516	0.887711
6	2Palm	Family	Abditibacteriaceae	2	0.00344074
6	2Palm	Family	Actinomycetaceae	1064	1.83047
6	2Palm	Family	Acutalibacteraceae	5	0.00860185
6	2Palm	Family	Aerococcaceae	767	1.31952
6	2Palm	Family	Aeromonadaceae	7	0.0120426
6	2Palm	Family	Anaerovoracaceae	39	0.0670945
6	2Palm	Family	Arenimicrobiaceae 433911	7	0.0120426
6	2Palm	Family	Atopobiaceae	76	0.130748
6	2Palm	Family	Bacteriovoracaceae	12	0.0206445
6	2Palm	Family	Bacteroidaceae	261	0.449017
6	2Palm	Family	Bdellovibrionaceae	22	0.0378482
6	2Palm	Family	Beijerinckiaceae	71	0.122146
6	2Palm	Family	Bifidobacteriaceae	17	0.0292463
6	2Palm	Family	Blastocatellaceae 430966	27	0.04645
6	2Palm	Family	Brevibacillaceae	8	0.013763
6	2Palm	Family	Brevibacteriaceae	5265	9.05775
6	2Palm	Family	Burkholderiaceae A 574758	35	0.060213
6	2Palm	Family	Burkholderiaceae A 592522	67	0.115265
6	2Palm	Family	Burkholderiaceae A 595425	43	0.0739759
6	2Palm	Family	CAG-508	26	0.0447296
6	2Palm	Family	CSP1-4	7	0.0120426
6	2Palm	Family	CSP1-6	3	0.00516111
6	2Palm	Family	Campylobacteraceae	57	0.0980611
6	2Palm	Family	Cardiobacteriaceae	18	0.0309667
6	2Palm	Family	Carnobacteriaceae	112	0.192682
6	2Palm	Family	Caulobacteraceae	252	0.433533
6	2Palm	Family	Chitinophagaceae 929731	3	0.00516111
6	2Palm	Family	Chitinophagaceae 966727	6	0.0103222
6	2Palm	Family	Clostridiaceae 222000	3	0.00516111
6	2Palm	Family	Dermabacteraceae	2424	4.17018
6	2Palm	Family	Dermatophilaceae 390796	24	0.0412889
6	2Palm	Family	Dialisteraceae	11	0.0189241
6	2Palm	Family	Enterobacteriaceae A	4210	7.24276
6	2Palm	Family	Enterococcaceae	2829	4.86693
6	2Palm	Family	Erysipelotrichaceae	8	0.013763
6	2Palm	Family	Filifactoraceae 235824	32	0.0550519
6	2Palm	Family	Filifactoraceae 235894	16	0.0275259
6	2Palm	Family	Flavobacteriaceae	142	0.244293
6	2Palm	Family	Fusobacteriaceae 993521	593	1.02018
6	2Palm	Family	Gemellaceae	1037	1.78402
6	2Palm	Family	Geminicoccaceae	10	0.0172037
6	2Palm	Family	Geodermatophilaceae	12	0.0206445
6	2Palm	Family	Haliangiaceae 463188	3	0.00516111
6	2Palm	Family	Halomonadaceae 641030	8	0.013763
6	2Palm	Family	JAAYBP01	2	0.00344074
6	2Palm	Family	Lachnospiraceae	119	0.204724
6	2Palm	Family	Lacipirellulaceae	11	0.0189241
6	2Palm	Family	Lactobacillaceae	1599	2.75087
6	2Palm	Family	Leptotrichiaceae	290	0.498908
6	2Palm	Family	Marinilabiliaceae	398	0.684708
6	2Palm	Family	Micavibrionaceae	15	0.0258056
6	2Palm	Family	Microbacteriaceae	30	0.0516111
6	2Palm	Family	Micrococcaceae	2685	4.6192
6	2Palm	Family	Micropepsaceae	4	0.00688148
6	2Palm	Family	Moraxellaceae	927	1.59478
6	2Palm	Family	Mycobacteriaceae	1318	2.26745
6	2Palm	Family	Nanogingivalaceae	72	0.123867
6	2Palm	Family	Nanosynbacteraceae	76	0.130748
6	2Palm	Family	Nanosyncoccaceae	8	0.013763
6	2Palm	Family	Neisseriaceae 563222	1762	3.03129
6	2Palm	Family	Nocardioidaceae	9	0.0154833
6	2Palm	Family	Pasteurellaceae	243	0.41805
6	2Palm	Family	Peptoniphilaceae	533	0.916958
6	2Palm	Family	Peptostreptococcaceae 256921	5	0.00860185
6	2Palm	Family	Peredibacteraceae	38	0.0653741
6	2Palm	Family	Porphyromonadaceae	271	0.466221
6	2Palm	Family	Propionibacteriaceae	9850	16.9457
6	2Palm	Family	Pseudomonadaceae	45	0.0774167
6	2Palm	Family	Pseudonocardiaceae	10	0.0172037
6	2Palm	Family	Rhizobiaceae A 500279	28	0.0481704
6	2Palm	Family	Rhizobiaceae A 500471	104	0.178919
6	2Palm	Family	Rhizobiaceae A 501059	28	0.0481704
6	2Palm	Family	Rhodobacteraceae	597	1.02706
6	2Palm	Family	Roseiflexaceae	30	0.0516111
6	2Palm	Family	Saccharimonadaceae	82	0.14107
6	2Palm	Family	SbA1	4	0.00688148
6	2Palm	Family	Selenomonadaceae 42771	98	0.168596
6	2Palm	Family	Sphingobacteriaceae	13	0.0223648
6	2Palm	Family	Sphingomonadaceae	170	0.292463
6	2Palm	Family	Spirosomaceae	2	0.00344074
6	2Palm	Family	Staphylococcaceae	5833	10.0349
6	2Palm	Family	Streptococcaceae	8844	15.215
6	2Palm	Family	Streptomycetaceae 400641	5	0.00860185
6	2Palm	Family	Tannerellaceae	9	0.0154833
6	2Palm	Family	Treponemataceae	4	0.00688148
6	2Palm	Family	Trueperaceae	2	0.00344074
6	2Palm	Family	UBA10027	20	0.0344074
6	2Palm	Family	UBA2023	12	0.0206445
6	2Palm	Family	UBA4665	7	0.0120426
6	2Palm	Family	UBA7656	3	0.00516111
6	2Palm	Family	UBA7694	4	0.00688148
6	2Palm	Family	Unclassified	147	0.252895
6	2Palm	Family	Vallitaleaceae A 116062	6	0.0103222
6	2Palm	Family	Veillonellaceae	1514	2.60464
6	2Palm	Family	Vibrionaceae	13	0.0223648
6	2Palm	Family	Weeksellaceae	63	0.108383
6	2Palm	Family	X112	8	0.013763
6	2Palm	Family	Xanthomonadaceae 616009	516	0.887711
6	2Palm	Genus	Abditibacterium	2	0.00344074
6	2Palm	Genus	Abiotrophia	245	0.421491
6	2Palm	Genus	Acinetobacter	591	1.01674
6	2Palm	Genus	Actinomyces	778	1.33845
6	2Palm	Genus	Actinomycetospora	7	0.0120426
6	2Palm	Genus	Aeromonas	7	0.0120426
6	2Palm	Genus	Aggregatibacter 736122	48	0.0825778
6	2Palm	Genus	Agrobacterium	104	0.178919
6	2Palm	Genus	Alloiococcus	39	0.0670945
6	2Palm	Genus	Alloprevotella	27	0.04645
6	2Palm	Genus	Anaerococcus	157	0.270098
6	2Palm	Genus	Aquihabitans	2	0.00344074
6	2Palm	Genus	Arenimicrobium	7	0.0120426
6	2Palm	Genus	Bacteriovorax	12	0.0206445
6	2Palm	Genus	Bdellovibrio	22	0.0378482
6	2Palm	Genus	Bergeyella A 791830	31	0.0533315
6	2Palm	Genus	Blastococcus	12	0.0206445
6	2Palm	Genus	Brachybacterium	2424	4.17018
6	2Palm	Genus	Brevibacillus D	8	0.013763
6	2Palm	Genus	Brevibacterium	5265	9.05775
6	2Palm	Genus	Brevundimonas	252	0.433533
6	2Palm	Genus	Bulleidia	8	0.013763
6	2Palm	Genus	Butyrivibrio A 168226	11	0.0189241
6	2Palm	Genus	CAG-273	18	0.0309667
6	2Palm	Genus	Campylobacter A	44	0.0756963
6	2Palm	Genus	Campylobacter B	13	0.0223648
6	2Palm	Genus	Capnocytophaga 820688	86	0.147952
6	2Palm	Genus	Capnocytophaga 820690	30	0.0516111
6	2Palm	Genus	Cardiobacterium	18	0.0309667
6	2Palm	Genus	Centipeda	84	0.144511
6	2Palm	Genus	Clostridium P	3	0.00516111
6	2Palm	Genus	Comamonas F 589250	26	0.0447296
6	2Palm	Genus	Corynebacterium	991	1.70489
6	2Palm	Genus	Cutibacterium	9838	16.925
6	2Palm	Genus	Dialister	11	0.0189241
6	2Palm	Genus	Dolosigranulum	73	0.125587
6	2Palm	Genus	Eikenella 561455	56	0.0963408
6	2Palm	Genus	Enterococcus H 360604	2058	3.54052
6	2Palm	Genus	Eubacterium M	29	0.0498908
6	2Palm	Genus	F0422	149	0.256335
6	2Palm	Genus	Fenollaria	8	0.013763
6	2Palm	Genus	Ferruginibacter	6	0.0103222
6	2Palm	Genus	Filifactor	32	0.0550519
6	2Palm	Genus	Finegoldia	303	0.521272
6	2Palm	Genus	Flavobacterium	26	0.0447296
6	2Palm	Genus	Friedmanniella	12	0.0206445
6	2Palm	Genus	Fusobacterium A	6	0.0103222
6	2Palm	Genus	Fusobacterium C	587	1.00986
6	2Palm	Genus	GCA-2770975	4	0.00688148
6	2Palm	Genus	GN02-873	12	0.0206445
6	2Palm	Genus	GWA2-73-35	3	0.00516111
6	2Palm	Genus	GWC2-73-18	7	0.0120426
6	2Palm	Genus	Gemella	1037	1.78402
6	2Palm	Genus	Glutamicibacter	8	0.013763
6	2Palm	Genus	Granulicatella	522	0.898034
6	2Palm	Genus	HOT-345	8	0.013763
6	2Palm	Genus	HRBIN40	10	0.0172037
6	2Palm	Genus	Haemophilus D 735815	148	0.254615
6	2Palm	Genus	Haemophilus D 736121	47	0.0808574
6	2Palm	Genus	Haliangium 463188	3	0.00516111
6	2Palm	Genus	JC017	398	0.684708
6	2Palm	Genus	Johnsonella	24	0.0412889
6	2Palm	Genus	Kingella B 563201	65	0.111824
6	2Palm	Genus	Klebsiella 724518	3642	6.26559
6	2Palm	Genus	Kocuria	477	0.820617
6	2Palm	Genus	Lacipirellula	11	0.0189241
6	2Palm	Genus	Lactiplantibacillus	1580	2.71819
6	2Palm	Genus	Lactobacillus	19	0.032687
6	2Palm	Genus	Lancefieldella	68	0.116985
6	2Palm	Genus	Lautropia	43	0.0739759
6	2Palm	Genus	Lawsonella	327	0.562561
6	2Palm	Genus	Leptotrichia A 993641	95	0.163435
6	2Palm	Genus	Leptotrichia A 993758	188	0.32343
6	2Palm	Genus	Lysobacter A 613105	13	0.0223648
6	2Palm	Genus	Mammaliicoccus 319276	8	0.013763
6	2Palm	Genus	Massilia	20	0.0344074
6	2Palm	Genus	Methylobacterium	47	0.0808574
6	2Palm	Genus	Micavibrio B 508655	15	0.0258056
6	2Palm	Genus	Microbacterium A 383184	30	0.0516111
6	2Palm	Genus	Micrococcus	1200	2.06445
6	2Palm	Genus	Microvirga	24	0.0412889
6	2Palm	Genus	Mobilicoccus	7	0.0120426
6	2Palm	Genus	Mobiluncus	3	0.00516111
6	2Palm	Genus	Mogibacterium	6	0.0103222
6	2Palm	Genus	Moraxella C 651924	21	0.0361278
6	2Palm	Genus	Nanogingivalis	72	0.123867
6	2Palm	Genus	Nanosynbacter	76	0.130748
6	2Palm	Genus	Nanosyncoccus	8	0.013763
6	2Palm	Genus	Neisseria 563205	1617	2.78184
6	2Palm	Genus	Neorhizobium	28	0.0481704
6	2Palm	Genus	Novosphingobium 485351	55	0.0946204
6	2Palm	Genus	Oribacterium	43	0.0739759
6	2Palm	Genus	Paracoccus	593	1.02018
6	2Palm	Genus	Pararhizobium	28	0.0481704
6	2Palm	Genus	Parvimonas	24	0.0412889
6	2Palm	Genus	Pauljensenia	194	0.333752
6	2Palm	Genus	Pedobacter 887417	4	0.00688148
6	2Palm	Genus	Peptidiphaga	89	0.153113
6	2Palm	Genus	Peptoanaerobacter	16	0.0275259
6	2Palm	Genus	Peptoniphilus A	38	0.0653741
6	2Palm	Genus	Peptoniphilus C	3	0.00516111
6	2Palm	Genus	Peptostreptococcus	5	0.00860185
6	2Palm	Genus	Peredibacter	38	0.0653741
6	2Palm	Genus	Porphyromonas A 859423	265	0.455898
6	2Palm	Genus	Porphyromonas A 859426	6	0.0103222
6	2Palm	Genus	Prevotella	234	0.402567
6	2Palm	Genus	Pseudoleptotrichia	7	0.0120426
6	2Palm	Genus	Pseudomonas E 647464	45	0.0774167
6	2Palm	Genus	Pseudorhodoferax	30	0.0516111
6	2Palm	Genus	Pseudoxanthomonas A 615336	6	0.0103222
6	2Palm	Genus	Psychrobacter	3	0.00516111
6	2Palm	Genus	QHVH01	3	0.00516111
6	2Palm	Genus	Rothia	985	1.69457
6	2Palm	Genus	Ruminococcus E	5	0.00860185
6	2Palm	Genus	S5-A14a	4	0.00688148
6	2Palm	Genus	SDRW01	20	0.0344074
6	2Palm	Genus	SDU3-3	30	0.0516111
6	2Palm	Genus	Saccharimonas	82	0.14107
6	2Palm	Genus	Scardovia	17	0.0292463
6	2Palm	Genus	Schlegelella 590482	11	0.0189241
6	2Palm	Genus	Selenomonas B 42762	14	0.0240852
6	2Palm	Genus	Sphingobacterium	9	0.0154833
6	2Palm	Genus	Sphingobium A 485959	55	0.0946204
6	2Palm	Genus	Sphingomonas L 486704	43	0.0739759
6	2Palm	Genus	Spirosoma	2	0.00344074
6	2Palm	Genus	Staphylococcus	5825	10.0212
6	2Palm	Genus	Stenotrophomonas A 615274	18	0.0309667
6	2Palm	Genus	Stomatobaculum	7	0.0120426
6	2Palm	Genus	Streptococcus	8844	15.215
6	2Palm	Genus	Streptomyces G 399870	5	0.00860185
6	2Palm	Genus	Sulfotelmatobacter	4	0.00688148
6	2Palm	Genus	Tannerella	9	0.0154833
6	2Palm	Genus	Treponema B 986142	4	0.00688148
6	2Palm	Genus	Truepera	2	0.00344074
6	2Palm	Genus	UBA1952	3	0.00516111
6	2Palm	Genus	UBA4665	7	0.0120426
6	2Palm	Genus	Unclassified	2023	3.48031
6	2Palm	Genus	Veillonella A	1365	2.34831
6	2Palm	Genus	Vibrio 678715	13	0.0223648
6	2Palm	Genus	W11650	6	0.0103222
6	2Palm	Genus	Xanthomonas A 614439	479	0.824058
6	2Palm	Species	Abditibacterium utsteinense	2	0.00344074
6	2Palm	Species	Abiotrophia defectiva	245	0.421491
6	2Palm	Species	Acinetobacter baumannii	10	0.0172037
6	2Palm	Species	Acinetobacter johnsonii	179	0.307946
6	2Palm	Species	Actinomyces graevenitzii	12	0.0206445
6	2Palm	Species	Actinomyces massiliensis	110	0.189241
6	2Palm	Species	Actinomyces oris A 386607	575	0.989213
6	2Palm	Species	Aggregatibacter segnis	13	0.0223648
6	2Palm	Species	Alloiococcus otitis	39	0.0670945
6	2Palm	Species	Alloprevotella sp900095835	18	0.0309667
6	2Palm	Species	Alloprevotella tannerae	9	0.0154833
6	2Palm	Species	Anaerococcus nagyae	51	0.0877389
6	2Palm	Species	Anaerococcus octavius	83	0.142791
6	2Palm	Species	Anaerococcus prevotii	23	0.0395685
6	2Palm	Species	Aquihabitans daechungensis	2	0.00344074
6	2Palm	Species	Arenimicrobium luteum	7	0.0120426
6	2Palm	Species	Bacteriovorax stolpii	12	0.0206445
6	2Palm	Species	Bdellovibrio bacteriovorus E	22	0.0378482
6	2Palm	Species	Brevundimonas diminuta	143	0.246013
6	2Palm	Species	Brevundimonas nasdae A 487984	63	0.108383
6	2Palm	Species	Brevundimonas terrae	46	0.0791371
6	2Palm	Species	Bulleidia moorei	8	0.013763
6	2Palm	Species	Campylobacter A showae	8	0.013763
6	2Palm	Species	Campylobacter B gracilis	13	0.0223648
6	2Palm	Species	Capnocytophaga gingivalis	30	0.0516111
6	2Palm	Species	Capnocytophaga leadbetteri	28	0.0481704
6	2Palm	Species	Capnocytophaga ochracea	29	0.0498908
6	2Palm	Species	Capnocytophaga sputigena	29	0.0498908
6	2Palm	Species	Cardiobacterium hominis	18	0.0309667
6	2Palm	Species	Centipeda artemidis	19	0.032687
6	2Palm	Species	Centipeda noxia	27	0.04645
6	2Palm	Species	Clostridium P perfringens	3	0.00516111
6	2Palm	Species	Comamonas F 589250 antarcticus	26	0.0447296
6	2Palm	Species	Corynebacterium amycolatum A	47	0.0808574
6	2Palm	Species	Corynebacterium aquatimens	7	0.0120426
6	2Palm	Species	Corynebacterium aurimucosum	19	0.032687
6	2Palm	Species	Corynebacterium dentalis	9	0.0154833
6	2Palm	Species	Corynebacterium durum	76	0.130748
6	2Palm	Species	Corynebacterium kroppenstedtii	29	0.0498908
6	2Palm	Species	Corynebacterium matruchotii	65	0.111824
6	2Palm	Species	Corynebacterium otitidis	137	0.235691
6	2Palm	Species	Corynebacterium propinquum	44	0.0756963
6	2Palm	Species	Corynebacterium sanguinis	215	0.36988
6	2Palm	Species	Cutibacterium acnes	9746	16.7667
6	2Palm	Species	Cutibacterium granulosum	10	0.0172037
6	2Palm	Species	Cutibacterium namnetense	82	0.14107
6	2Palm	Species	Dialister invisus	11	0.0189241
6	2Palm	Species	Dolosigranulum pigrum	73	0.125587
6	2Palm	Species	Eikenella corrodens	56	0.0963408
6	2Palm	Species	Enterococcus H 360604 faecalis	2058	3.54052
6	2Palm	Species	Eubacterium M brachy	29	0.0498908
6	2Palm	Species	Eubacterium yurii	16	0.0275259
6	2Palm	Species	F0422 sp001553345	149	0.256335
6	2Palm	Species	Fenollaria massiliensis	8	0.013763
6	2Palm	Species	Ferruginibacter sp002400445	6	0.0103222
6	2Palm	Species	Filifactor villosus	32	0.0550519
6	2Palm	Species	Finegoldia magna H	299	0.514391
6	2Palm	Species	Flavobacterium baculatum	17	0.0292463
6	2Palm	Species	Fusobacterium C necrophorum	4	0.00688148
6	2Palm	Species	Fusobacterium C periodonticum D	179	0.307946
6	2Palm	Species	GN02-873 sp003260345	12	0.0206445
6	2Palm	Species	GWA2-73-35 sp001788495	3	0.00516111
6	2Palm	Species	Gemella morbillorum	65	0.111824
6	2Palm	Species	Gemella sanguinis	74	0.127307
6	2Palm	Species	Granulicatella elegans	52	0.0894593
6	2Palm	Species	HOT-345 sp003260355	8	0.013763
6	2Palm	Species	HRBIN40 sp002898275	10	0.0172037
6	2Palm	Species	Haliangium ochraceum	3	0.00516111
6	2Palm	Species	JC017 sp004296775	398	0.684708
6	2Palm	Species	Kocuria palustris	327	0.562561
6	2Palm	Species	Lactobacillus melliventris	4	0.00688148
6	2Palm	Species	Lancefieldella parvula	38	0.0653741
6	2Palm	Species	Lancefieldella rimae	30	0.0516111
6	2Palm	Species	Lautropia mirabilis	43	0.0739759
6	2Palm	Species	Leptotrichia A 993758 buccalis	73	0.125587
6	2Palm	Species	Leptotrichia A 993758 hofstadii	27	0.04645
6	2Palm	Species	Leptotrichia A 993758 hongkongensis	26	0.0447296
6	2Palm	Species	Leptotrichia A 993758 wadei	26	0.0447296
6	2Palm	Species	Leptotrichia A sp001274535	95	0.163435
6	2Palm	Species	Methylobacterium iners	6	0.0103222
6	2Palm	Species	Methylobacterium sp001424705	20	0.0344074
6	2Palm	Species	Microvirga sp000745135	15	0.0258056
6	2Palm	Species	Mobilicoccus caccae	7	0.0120426
6	2Palm	Species	Mobiluncus curtisii	3	0.00516111
6	2Palm	Species	Mogibacterium timidum	6	0.0103222
6	2Palm	Species	Nanogingivalis gingivitcus	72	0.123867
6	2Palm	Species	Nanosyncoccus sp007845165	8	0.013763
6	2Palm	Species	Neisseria bacilliformis	21	0.0361278
6	2Palm	Species	Neisseria elongata	49	0.0842982
6	2Palm	Species	Neisseria oralis	14	0.0240852
6	2Palm	Species	Neisseria subflava	41	0.0705352
6	2Palm	Species	Neisseria weaveri	5	0.00860185
6	2Palm	Species	Oribacterium sinus	13	0.0223648
6	2Palm	Species	Oribacterium sp000160135	30	0.0516111
6	2Palm	Species	Parvimonas micra	24	0.0412889
6	2Palm	Species	Peptidiphaga gingivicola	10	0.0172037
6	2Palm	Species	Peptidiphaga sp000466165	79	0.135909
6	2Palm	Species	Peptostreptococcus stomatis	5	0.00860185
6	2Palm	Species	Porphyromonas A 859423 gulae	4	0.00688148
6	2Palm	Species	Porphyromonas A 859423 pasteri	248	0.426652
6	2Palm	Species	Porphyromonas A 859423 sp000769075	6	0.0103222
6	2Palm	Species	Prevotella colorans	12	0.0206445
6	2Palm	Species	Prevotella denticola	12	0.0206445
6	2Palm	Species	Prevotella loescheii	37	0.0636537
6	2Palm	Species	Prevotella melaninogenica	19	0.032687
6	2Palm	Species	Prevotella nanceiensis	28	0.0481704
6	2Palm	Species	Prevotella nigrescens	47	0.0808574
6	2Palm	Species	Prevotella oris	17	0.0292463
6	2Palm	Species	Prevotella oulorum	11	0.0189241
6	2Palm	Species	Prevotella pallens	10	0.0172037
6	2Palm	Species	Prevotella saccharolytica	7	0.0120426
6	2Palm	Species	Pseudoxanthomonas A 615336 kaohsiungensis	6	0.0103222
6	2Palm	Species	QHVH01 sp003222245	3	0.00516111
6	2Palm	Species	Rothia aeria	103	0.177198
6	2Palm	Species	Rothia dentocariosa	415	0.713954
6	2Palm	Species	Rothia kristinae	160	0.275259
6	2Palm	Species	Rothia sp001808955	307	0.528154
6	2Palm	Species	S5-A14a sp000758905	4	0.00688148
6	2Palm	Species	SDRW01 sp007845485	20	0.0344074
6	2Palm	Species	SDU3-3 sp009268125	30	0.0516111
6	2Palm	Species	Saccharimonas aalborgensis	82	0.14107
6	2Palm	Species	Scardovia wiggsiae	17	0.0292463
6	2Palm	Species	Schlegelella thermodepolymerans	11	0.0189241
6	2Palm	Species	Selenomonas sputigena	14	0.0240852
6	2Palm	Species	Sphingobacterium nematocida	9	0.0154833
6	2Palm	Species	Sphingobium A 485959 limneticum	31	0.0533315
6	2Palm	Species	Sphingobium A 485959 yanoikuyae	24	0.0412889
6	2Palm	Species	Staphylococcus auricularis	108	0.1858
6	2Palm	Species	Staphylococcus pasteuri	120	0.206445
6	2Palm	Species	Stenotrophomonas A 615274 bentonitica	11	0.0189241
6	2Palm	Species	Stomatobaculum longum	7	0.0120426
6	2Palm	Species	Streptococcus constellatus	78	0.134189
6	2Palm	Species	Streptococcus gordonii	827	1.42275
6	2Palm	Species	Streptococcus intermedius	206	0.354396
6	2Palm	Species	Streptococcus mutans	80	0.13763
6	2Palm	Species	Streptococcus parasanguinis	145	0.249454
6	2Palm	Species	Streptococcus sanguinis H	398	0.684708
6	2Palm	Species	Streptococcus vestibularis	545	0.937602
6	2Palm	Species	Sulfotelmatobacter sp003166855	4	0.00688148
6	2Palm	Species	Tannerella serpentiformis	9	0.0154833
6	2Palm	Species	Treponema B 986142 vincentii	4	0.00688148
6	2Palm	Species	Truepera radiovictrix	2	0.00344074
6	2Palm	Species	UBA1952 sp004144185	3	0.00516111
6	2Palm	Species	UBA4665 sp003516025	7	0.0120426
6	2Palm	Species	Unclassified	36735	63.1978
6	2Palm	Species	Veillonella A atypica	13	0.0223648
6	2Palm	Species	Veillonella A rogosae	64	0.110104
7	2TableBHW	Kingdom	Bacteria	37552	100
7	2TableBHW	Phylum	Actinobacteriota	1884	5.00971
7	2TableBHW	Phylum	Bacteroidota	2128	5.65852
7	2TableBHW	Phylum	Bdellovibrionota E	992	2.63781
7	2TableBHW	Phylum	Chloroflexota	36	0.0957269
7	2TableBHW	Phylum	Cyanobacteria	457	1.2152
7	2TableBHW	Phylum	Firmicutes A	19	0.0505225
7	2TableBHW	Phylum	Firmicutes C	117	0.311112
7	2TableBHW	Phylum	Firmicutes D	648	1.72308
7	2TableBHW	Phylum	Fusobacteriota	22	0.0584997
7	2TableBHW	Phylum	Patescibacteria	6	0.0159545
7	2TableBHW	Phylum	Planctomycetota	8	0.0212726
7	2TableBHW	Phylum	Proteobacteria	31033	82.5192
7	2TableBHW	Phylum	Unclassified	243	0.646156
7	2TableBHW	Phylum	Verrucomicrobiota	14	0.0372271
7	2TableBHW	Class	Actinomycetia	1833	4.87409
7	2TableBHW	Class	Alphaproteobacteria	7226	19.2145
[truncated: 27,731 more rows]
